# Supplementary material for: Humoral correlates of protection against Mycobacterium tuberculosis following intravenous BCG vaccination in rhesus macaques
Source: iScience. 2024 Oct 15;27(12):111128. doi: 10.1016/j.isci.2024.111128 (PMC11634979; doi:10.1016/j.isci.2024.111128)
Supplement: Data S1. Systems serology antibody profiling data, related to Figures 1 and 2 [file mmc2.xlsx]

## Sheet: README
	Systems Serology Data:
	Humoral correlates of protection against Mycobacterium tuberculosis following intravenous Bacille Calmette-Guérin vaccination in rhesus macaques
	Tabs:
	metadata: Metadata about the rhesus macaques included in the study
	dilutions: Dilutions used for each systems serology assay
	plasma_raw: "Raw" plasma data, showing the duplicate average of each sample across each assay in the plasma
	BAL_raw: "Raw" BAL data, showing the duplicate average of each sample across each assay in the plasma
	Key Feature Abbreviations:
	R2A: Rhesus FcγR2A binding
	R3A: Rhesus FcγR3A binding
	C1Q: C1Q binding
	ADCP: Antibody-dependent cellular phagocytosis
	ADNP: Antibody-dependent neutrophil phagocytosis
	ADNKA: Antibody-dependent NK cell activation

## Sheet: metadata
Animal	route	dose	log_total_cfu	log_lung_cfu	log_ln_cfu	has_scrnaseq	total_cfu_estimated	log_dose	study	mtb_dose	classification	dose_group	date_infected	date_nx	total_cfu	lung_cfu	lymph_cfu
3218	IV	2470000	0	0	0	FALSE	FALSE	6.3927	Dose	16	4-Sterile	C	43224	43340	0.1	0.1	0.1
4218	IV	2470000	0	0	0	FALSE	FALSE	6.3927	Dose	16	4-Sterile	C	43224	43320	0.1	0.1	0.1
2818	IV	24900000	1.61278	0	1.61278	FALSE	FALSE	7.3962	Dose	16	2-Partial	A	43224	43327	4.1	0.1	4.1
3318	IV	461000	0	0	0	FALSE	FALSE	5.6637	Dose	16	4-Sterile	D	43224	43319	0.1	0.1	0.1
4618	IV	24900000	0	0	0	FALSE	FALSE	7.3962	Dose	16	3-Inf/Prot	A	43224	43320	0.1	0.1	0.1
4418	IV	2470000	3.93176	3.80113	3.06483	FALSE	FALSE	6.3927	Dose	16	2-Partial	C	43224	43348	854.6	632.6	854.6
4118	IV	24900000	0	0	0	FALSE	FALSE	7.3962	Dose	4	3-Inf/Prot	A	43208	43286	0.1	0.1	0.1
4318	IV	461000	0	0	0	FALSE	FALSE	5.6637	Dose	4	4-Sterile	D	43208	43306	0.1	0.1	0.1
2718	IV	6960000	3.4729	3.42667	2.47857	FALSE	FALSE	6.84261	Dose	16	2-Partial	B	43224	43332	297.1	267.1	297.1
3418	IV	38800	0	0	0	FALSE	FALSE	4.58883	Dose	4	4-Sterile	F	43208	43292	0.1	0.1	0.1
4918	IV	2470000	0	0	0	FALSE	FALSE	6.3927	Dose	4	3-Inf/Prot	C	43208	43304	0.1	0.1	0.1
3118	IV	202000	0	0	0	FALSE	FALSE	5.30535	Dose	16	4-Sterile	E	43224	43334	0.1	0.1	0.1
4018	IV	38800	4.98504	NA	NA	FALSE	TRUE	4.58883	Dose	16	1-None	F	43224	43342	9661.32	#VALUE!	9661.32
2618	IV	6960000	5.26014	3.33021	5.25501	FALSE	FALSE	6.84261	Dose	16	1-None	B	43224	43327	18202.9	213.9	18202.9
3518	IV	6960000	0	0	0	FALSE	FALSE	6.84261	Dose	16	4-Sterile	B	43224	43325	0.1	0.1	0.1
4718	IV	6960000	0	0	0	FALSE	FALSE	6.84261	Dose	4	4-Sterile	B	43208	43299	0.1	0.1	0.1
17819	IV	423000	5.22974	4.01246	5.20257	TRUE	FALSE	5.62634	Dose	17	1-None	D	43676	43759	16972.1	1029.1	16972.1
5018	IV	202000	0	0	0	FALSE	FALSE	5.30535	Dose	4	4-Sterile	E	43208	43294	0.1	0.1	0.1
17919	IV	137000	4.3017	4.25409	3.31827	TRUE	FALSE	5.13672	Dose	17	2-Partial	E	43676	43759	2003.1	1795.1	2003.1
3818	IV	2470000	5.51851	NA	NA	FALSE	TRUE	6.3927	Dose	4	1-None	C	43208	43314	32999.7	#VALUE!	32999.7
4518	IV	6960000	0	0	0	FALSE	FALSE	6.84261	Dose	4	4-Sterile	B	43208	43283	0.1	0.1	0.1
18419	IV	311000	6.71647	5.68559	6.22899	TRUE	FALSE	5.49276	Dose	17	1-None	E	43676	43761	520555	48483.6	520555
18119	IV	311000	3.95995	3.57276	3.73086	TRUE	FALSE	5.49276	Dose	17	2-Partial	E	43676	43752	911.9	373.9	911.9
18019	IV	137000	4.60296	4.6022	1.85126	TRUE	FALSE	5.13672	Dose	17	2-Partial	E	43676	43752	4008.3	4001.3	4008.3
18519	IV	311000	5.38642	4.09008	5.3639	TRUE	FALSE	5.49276	Dose	17	1-None	E	43676	43766	24345.5	1230.5	24345.5
3718	IV	38800	4.64969	3.01127	4.6396	FALSE	FALSE	4.58883	Dose	4	2-Partial	F	43208	43314	4463.63	102.629	4463.63
3918	IV	24900000	0	0	0	FALSE	FALSE	7.3962	Dose	4	4-Sterile	A	43208	43298	0.1	0.1	0.1
18219	IV	311000	3.21112	3.15106	2.32428	TRUE	FALSE	5.49276	Dose	17	2-Partial	E	43676	43754	162.6	141.6	162.6
2918	IV	461000	0	0	0	FALSE	FALSE	5.6637	Dose	4	4-Sterile	D	43208	43290	0.1	0.1	0.1
18619	IV	311000	5.82603	4.31283	5.81237	TRUE	FALSE	5.49276	Dose	17	1-None	E	43676	43766	66993.4	2055.1	66993.4
18719	IV	137000	3.44342	3.44342	0	TRUE	FALSE	5.13672	Dose	17	2-Partial	E	43676	43761	277.6	277.6	277.6
3618	IV	2470000	0	0	0	FALSE	FALSE	6.3927	Dose	4	4-Sterile	C	43208	43290	0.1	0.1	0.1
4818	IV	6960000	0	0	0	FALSE	FALSE	6.84261	Dose	4	3-Inf/Prot	B	43208	43312	0.1	0.1	0.1
3018	IV	202000	5.8136	NA	NA	FALSE	TRUE	5.30535	Dose	16	1-None	E	43224	43335	65103.2	#VALUE!	65103.2

## Sheet: dilutions
Dilutions
		Plasma	BAL
	IgG1 Luminex	1:30 PPD, Apa, EBOV.GP; 1:150 rest	1:1 all
	IgG2 Luminex	1:30 rest; 1:150 LAM, PstS1	1:1 all
	IgG3 Luminex	1:30 rest; 1:150 LAM, PstS1	1:1 all
	IgG4 Luminex	1:30 rest; 1:150 LAM, PstS1	1:1 all
	IgA Luminex	1:30 all	1:1 all
	IgM Luminex	1:750 all	1:1 all
	R2A Luminex	1:150 all	1:1 all
	R3A Luminex	1:150 all	1:1 all
	C1Q Luminex	1:30 rest; 1:150 LAM	1:1 all
	ADCP	1:30	1:1 all
	ADNP	1:30	1:1 all
	ADNKA	1:30	1:1 all

## Sheet: plasma_raw
Sample Info				Isotype Luminex
Sample	Tissue UID	Animal	Timepoint	Mpt64.IgG1	HspX.IgG1	GroES.IgG1	EBOV.GP.IgG1	PPD.IgG1	LAM.IgG1	PstS1.IgG1	Ag85A.B.IgG1	Apa.IgG1	Mpt64.IgG2	HspX.IgG2	GroES.IgG2	EBOV.GP.IgG2	PPD.IgG2	LAM.IgG2	PstS1.IgG2	Ag85A.B.IgG2	Apa.IgG2	Mpt64.IgG3	HspX.IgG3	GroES.IgG3	EBOV.GP.IgG3	PPD.IgG3	LAM.IgG3	PstS1.IgG3	Ag85A.B.IgG3	Apa.IgG3	Mpt64.IgG4	HspX.IgG4	GroES.IgG4	EBOV.GP.IgG4	PPD.IgG4	LAM.IgG4	PstS1.IgG4	Ag85A.B.IgG4	Apa.IgG4	Mpt64.IgA	HspX.IgA	GroES.IgA	EBOV.GP.IgA	PPD.IgA	LAM.IgA	PstS1.IgA	Ag85A.B.IgA	Apa.IgA	Mpt64.IgM
3218_wk-22_post_plasma	TIS-230612FLY-191	3218	2 Weeks Pre-Mtb	136.25	259	188.25	138.75	377	174	194.25	279.75	263.25	213.75	333	169	136.5	226.75	251.25	137.75	247.25	219.5	518.25	665.5	343.75	144	1911.5	330	193.5	480.75	351.25	191.75	290.75	156.75	125	212.25	290	125	196.25	209.25	186.25	327	204.5	151	270.5	545.5	236.25	239	209.5	823.5
4218_wk-22_post_plasma	TIS-230612FLY-310	4218	2 Weeks Pre-Mtb	202.5	422	396.5	149.75	782.5	235.25	337.5	629	324	236.75	357	216.75	149	265.25	303.25	154.5	278.5	236.5	440.5	526.75	305.5	144.5	1382.5	304	149	444	310.75	162.5	208.5	126	127.5	173.75	321.5	125.25	171	150.5	494.5	880.5	537.75	155.25	644.25	586	536	622	382	995.25
2818_wk-22_post_plasma	TIS-230612FLY-143	2818	2 Weeks Pre-Mtb	529	1439.25	1318.25	160.5	1302.25	508.25	1061.75	1503.5	688.25	316	419.5	252.25	132.25	311.5	171	151.5	312.5	246.5	544	666.75	451.25	135.5	1908	186.25	166.75	566.75	370.5	210.5	304.5	167	125.25	207.5	151	137.5	201.25	184.25	592.75	891	535.75	162.25	586.75	424	519.5	601.5	462.75	748
3318_wk-22_post_plasma	TIS-230612FLY-203	3318	2 Weeks Pre-Mtb	111	154	106.25	147.25	266.5	587	488.75	158	268.5	202.5	252.5	161	144.25	226.75	556.25	186.75	202	228	474	396.25	249.25	139.5	1619.5	803.5	245.75	335	345.5	171.5	197	108	138.5	178.75	685	176.5	164	202.25	164.5	216.75	144.75	151.5	226.5	1338.75	569.25	161	186.75	966.75
4418_wk-22_post_plasma	TIS-230612FLY-334	4418	2 Weeks Pre-Mtb	140	229.5	284.25	167.5	549.75	156.75	242.25	364.5	386.5	245.25	420.25	205	128.5	261	229.5	190.75	273.5	218.75	614	862	512.75	160.5	1708	195.25	207	590.25	412.25	147.5	211.75	116.75	132.5	169.75	148.5	121	158.25	155	333.75	529.5	282.5	144	366	339	308.25	327.75	360.25	842.25
4118_wk-22_post_plasma	TIS-230612FLY-298	4118	2 Weeks Pre-Mtb	164.5	332.75	274.25	149.25	807.5	16170	1146	359	659.25	174.25	216.5	143.25	132.5	199.5	1936.5	187	175.75	184.25	277.25	228.5	153	135.5	1216.5	2230.5	189.25	232.5	217.5	148.5	196.5	118.75	140.5	166.25	2315.75	177.25	158.5	183	288.25	448	261.5	155.25	334.75	2616	412.25	304	273.25	3202.25
4318_wk-22_post_plasma	TIS-230612FLY-322	4318	2 Weeks Pre-Mtb	131.5	245	255.75	146.5	892.75	165.5	234	360.75	473	210	245	158	141.5	212.5	146.5	120.5	186.5	161.5	396.75	264.25	167	129	1370	179	142.5	240.75	226	182	195	125.75	129.25	171.25	149	129.75	155.5	160.75	158	229.75	148.5	144.25	214.5	152	160	163.25	180.5	620.75
2718_wk-22_post_plasma	TIS-230612FLY-131	2718	2 Weeks Pre-Mtb	177.75	454.5	477.75	174	1381	319.5	368	919	740.5	285.5	509	269.25	149	332	202	138.25	336	277.25	528	613.5	371	152.75	1879.75	257.5	155.75	472.75	342.25	234	352	195.75	130.5	244.5	236	112.75	246	219.5	316.5	577.5	362.5	153.25	405	758	423.75	456.5	281.25	1314.25
3418_wk-22_post_plasma	TIS-230612FLY-215	3418	2 Weeks Pre-Mtb	150	286.75	233.75	142.5	638.75	420.25	263.5	315.5	416	218	301.25	190.25	136.5	233	359.25	143.25	234.5	197	339	338	161.75	129.25	1317.25	312.5	133.5	254.5	246.75	152	195.75	128.75	130.25	178	378.5	127.25	157	166.5	335.5	619	410	145.5	448.25	579.5	415.75	452	339.25	2214
4918_wk-22_post_plasma	TIS-230612FLY-394	4918	2 Weeks Pre-Mtb	196.5	376	286	162	608.75	1769.5	352.5	357	527.5	209.75	282.25	155.25	141	202.25	881.5	147.5	194.75	223.25	347.5	309.5	203.5	132.75	1443.25	860.75	155.75	276	304	159	220	120	131.5	174.5	815	138.5	171.5	205.5	134	201.75	131	154	205	951.5	175.5	151.75	185.5	2309.5
4618_wk-22_post_plasma	TIS-230612FLY-358	4618	2 Weeks Pre-Mtb	164	322	291.5	162	706.5	220	305.25	424.25	388	211.5	265.75	145.5	128.5	199.5	215.75	131	197	166.5	340	295.5	154.5	141	1187.25	189.25	140.5	253.5	228.25	155.25	216	117.75	137.75	171	193.25	123.5	146.5	146	200.75	357.5	202.75	152.5	272.25	321.25	226.75	242.5	197	1647.25
3118_wk-22_post_plasma	TIS-230612FLY-179	3118	2 Weeks Pre-Mtb	137.25	239	189.25	146.75	354.75	146.75	170.5	222.25	220.5	193.25	309	157.25	140	182.25	171.5	114	194	160.5	362	386.25	192.5	130	1507.25	168.25	130.75	257	233	168.75	287.75	128	129	167.5	161.5	117	176.5	163.5	308.25	402.5	218	147.75	286.5	252	213	228	218.5	1328.25
4018_wk-22_post_plasma	TIS-230612FLY-286	4018	2 Weeks Pre-Mtb	185.25	383.25	354.5	152.75	1028.25	351.5	326	481.5	521.5	295.25	322.5	179.25	141.5	221.5	253	141	237.25	197.5	559.75	491	269.5	152.75	1739.5	244.75	135.25	381.5	342.5	274.75	281.75	148.5	130.5	205.5	268.25	139.25	213.25	196.5	289.25	573.75	322.5	152.75	398.75	634.75	399.5	411	259.5	866.75
2618_wk-22_post_plasma	TIS-230612FLY-119	2618	2 Weeks Pre-Mtb	129	235	165.5	151.75	650.75	9407	3079	263.5	646	238	379.25	216.25	132.75	351	2784	647	271	345.5	451.5	421.5	262.75	138.5	1671	4161.75	787	371	429	197.5	286	171	123	261	3435.25	586.5	211	287.5	264.5	508.25	335.75	149.25	433.25	4625	1532.25	344	310.5	821.5
3518_wk-22_post_plasma	TIS-230612FLY-227	3518	2 Weeks Pre-Mtb	138.5	309	233.75	152	647	2186.5	223	289.5	501.25	193.25	238.25	156.5	129	211.25	666.75	137.5	191.75	211.75	398.75	294.75	200.5	129	1493.5	824.5	155.25	300.5	291.5	158.5	198.75	105.5	119.75	154	729.5	127.75	158.75	177.5	348	497.75	342	152	413.75	1351.5	361	391.75	304	542.25
4718_wk-22_post_plasma	TIS-230612FLY-370	4718	2 Weeks Pre-Mtb	198	419.75	377.5	159.75	1110.5	390.25	379.75	513.25	847.5	241.5	364.75	227	144.5	269	354	155.5	278.5	235.5	346	363.5	227.25	135.75	1514.75	391.5	160.5	311.25	282	160.5	187.75	129.25	140.5	163.5	327	122.25	161.25	157.25	739.75	1497	1029	167.25	1054.75	1175.5	995.75	1118.75	781.5	3484.75
17819_wk-22_post_plasma	TIS-230612FLY-7	17819	2 Weeks Pre-Mtb	120	267	193.25	151.75	310	159.25	247.5	326	217.25	176.5	231.5	133.5	134.5	189.25	168	122.25	182	191.5	359.5	292.5	176.5	139.5	1456	157.75	118.5	263.5	227	164.5	172	101.5	130	139	156.5	117	144	137.25	144.5	183	106	141.75	173	138.5	135	143	160	1011.75
5018_wk-22_post_plasma	TIS-230612FLY-406	5018	2 Weeks Pre-Mtb	125.75	182	135.75	158.75	301	460.5	147.5	179.5	215.5	228.25	302.5	197.25	191	253.5	293.5	162.75	241.25	224	418.25	311.5	182	202.75	1308.5	261.75	144	321.75	302.5	176.5	203.5	110	162	200.75	300.5	138	195	189.5	264.25	458.5	283	150.5	371.5	641.75	272.75	330	258	1354.5
17919_wk-22_post_plasma	TIS-230612FLY-19	17919	2 Weeks Pre-Mtb	131	301.25	248	150.5	564.5	158.5	217.25	380.5	319.5	192.5	285.5	152.25	145.25	202.25	147	119.25	198	166.75	419.75	556	288.25	135.75	1340.25	149.5	122.25	336	265.5	157.5	218	123.5	134	173.25	152	120.75	157.25	173.75	407.5	895.5	529.75	160.5	566.5	472.5	517.25	559.25	387.75	445.75
3818_wk-22_post_plasma	TIS-230612FLY-263	3818	2 Weeks Pre-Mtb	119	190	132	158.5	301.75	16305.2	1388.5	168.5	286.25	158.75	190.25	97.25	134	160.25	2091.5	244.5	163	187.75	316.25	201.5	120	143.5	1303	2131.25	205	218.25	276.5	156.5	165.25	109	134	149.25	1692	192.5	140.75	170.25	154	241	134	143	196.5	1924	283.5	170.5	172.25	1020
4518_wk-22_post_plasma	TIS-230612FLY-346	4518	2 Weeks Pre-Mtb	146.25	290.5	294.75	170.25	959.5	2099.25	770	488	501.75	203.75	356.75	176.25	144	205.5	1045.25	225.5	236	213.5	290.25	285.25	129.75	137.25	984	978	199.5	226.75	210.75	171	245.5	137.5	132	188	1100	190.25	180	169.75	158.25	309.75	186.25	143.5	242.75	1384	469	201	187.75	728.25
18419_wk-22_post_plasma	TIS-230612FLY-71	18419	2 Weeks Pre-Mtb	350.5	431.5	386.5	182.5	683.5	396.25	417.75	461	518.5	191.25	255.75	179.75	142.5	195.5	152.5	139.5	190	195.5	451.25	361.25	247.5	146.25	1673.5	166.25	133	377	336.5	170	171.5	110	135	171.5	158	115.75	128	151	124.75	173.5	98	147.5	181.5	143.75	119.5	115.75	170.75	1058
18119_wk-22_post_plasma	TIS-230612FLY-43	18119	2 Weeks Pre-Mtb	132.75	177.5	112.75	131	205.75	144	164	168.5	173	218.75	188.25	96.5	142.5	167.5	179	127	143.25	157.5	393	240	129.5	136	1476.5	209.75	149	224.25	213.75	223	179	95.75	125.5	141.5	181.5	119.25	134	149	251	419.5	103.5	145.75	193.5	433.5	281.75	133.25	165	1936.5
18019_wk-22_post_plasma	TIS-230612FLY-31	18019	2 Weeks Pre-Mtb	300.25	1011.5	1273	169.75	2096.25	314.75	836.25	1690.25	851.75	219	373.25	214.5	134.5	243.5	177.75	149.25	265	227	586.75	703	411.75	146.25	1708.25	178	136.5	544.5	390.5	168.5	234.5	144	130.5	193	170.25	122.25	177.75	172	193.5	398.25	239.5	143	336	248	274.5	291.5	216.75	455.25
18519_wk-22_post_plasma	TIS-230612FLY-83	18519	2 Weeks Pre-Mtb	107	168.5	99	146	254.25	325.25	116.75	131.25	181.5	158.75	253.75	114	140	152	208.75	115.25	146.75	156.5	372.75	319.25	130.5	135	1629	229.5	125.25	218.5	232	141	289.75	99	127.75	145.75	227	117.25	136.75	144.25	171	445.25	195.5	155.5	247.5	565.5	232.5	237.75	189	893.5
3718_wk-22_post_plasma	TIS-230612FLY-251	3718	2 Weeks Pre-Mtb	147	269.25	208	153.5	580.75	159.5	218.25	283.25	463.25	203.75	232.5	144.25	133.5	167	193.5	122.5	183	171.5	339	231.75	141.25	136.25	1386.75	192.5	133.75	252	216	136.75	157.25	102.5	125.25	128	179.75	122.25	133.5	143.5	226	384.25	228.25	145.25	290	299.25	271.5	286.25	221	826.25
3918_wk-22_post_plasma	TIS-230612FLY-275	3918	2 Weeks Pre-Mtb	120.5	168.5	108.25	149.5	327.5	6205	1117.5	134.75	258.5	161	172	106.75	142.5	164	1305.75	222.5	153.5	162	287.25	204.25	120	132.5	880.25	1480.25	221.75	194	242.5	139.25	160.75	100.25	130.25	158.25	1072.25	185.5	136.5	178	149.25	225.5	140.25	136	222.75	1283	382.25	163.5	181	1388.25
18219_wk-22_post_plasma	TIS-230612FLY-55	18219	2 Weeks Pre-Mtb	241.75	428	296	155.25	518.5	245	329.25	380.25	341.5	195.75	279.5	163	131.75	217.5	159.5	128.75	189.5	192.5	419.75	399.25	214.75	144	1517	162	124.25	323.5	288.75	181	187.75	135.25	142	158.5	159.25	128.5	167.5	157.25	593.25	958	539.5	157.75	563	489.5	549.75	600	436.5	1024.25
2918_wk-22_post_plasma	TIS-230612FLY-155	2918	2 Weeks Pre-Mtb	138.5	237.75	162	150.75	533	1303.5	308	203	589.25	166.75	178.5	130.25	144.75	170.75	817.25	153.75	166.75	189.75	435.25	319	166.25	159	1703.5	730.25	164.25	289.25	298.25	141.75	174.75	106.75	123.75	151.5	717.75	150.25	140.5	187.5	121	205	115.75	144.25	199	860	222.75	141	174	1434.75
18619_wk-22_post_plasma	TIS-230612FLY-95	18619	2 Weeks Pre-Mtb	129.75	196.5	160.25	141.75	226.25	400	222	235	177	242.25	240	133.5	141	211.5	187	136.25	186.25	191.5	575	340.75	207.75	136.25	1706	196.5	122	317.75	338.5	269.25	197	127	131.25	170	208.75	117	163.25	160.5	205.25	297.5	194	148	270.5	567.75	251	233.75	199.5	347.5
18719_wk-22_post_plasma	TIS-230612FLY-107	18719	2 Weeks Pre-Mtb	104.5	132.5	67.5	159.5	148	163	119	124.25	152	159.5	166	103.75	142.5	150.5	228.25	123	130.75	157.5	355	242	141	135.25	1696.25	215.25	123.5	221.5	229.5	131	150.5	100	127.5	136.25	203.75	114.5	139	137.25	144.5	217	91	151.5	168.75	650	136	116.25	154.75	456.5
3618_wk-22_post_plasma	TIS-230612FLY-239	3618	2 Weeks Pre-Mtb	142	244.25	189.25	151.75	346.75	213	221.5	240.5	241	193	233	145.25	142.5	179	226	129.75	169.25	180	314.5	296	178	139.25	1265.5	259	171.75	275.75	257.25	142.5	164.75	102.75	126	156.5	237.5	112.5	126	152.75	318.75	590	319	355.75	395.5	615.5	396	349.5	265.5	4493.25
4818_wk-22_post_plasma	TIS-230612FLY-382	4818	2 Weeks Pre-Mtb	164.5	387.5	292.5	157	632.25	211.75	294.25	482	347	189	231	145.75	140.5	170	154.5	126.25	172.75	161.5	317.75	246.5	157.5	139.5	1179	161.5	122.5	210.75	182.75	160	187.75	113.5	136.25	159.75	155.75	120.25	137.25	140.75	159	252.5	168.5	155	221	164.5	171.5	189	189.75	942.5
3018_wk-22_post_plasma	TIS-230612FLY-167	3018	2 Weeks Pre-Mtb	186.5	323.5	296.5	143	520	212	264	390.5	296.25	198.5	308.25	175.75	145.75	221.75	161.25	128.75	211.25	205	418.75	328.5	185.75	146.25	1982	182.75	140	326.5	277.5	192.75	232.75	126.5	129	187.5	174.5	118	171	179.5	437	790	501.25	161.25	529	391.25	433.75	475	317	1248.5
3218_pre_plasma	TIS-230612FLY-186	3218	Pre-BCG	225.25	475.25	442.25	159.5	929.5	298	504.5	642.5	523	184	280	164.5	135	201.5	141.5	119.75	200	183.25	510.5	726	338.5	144.75	1475.5	219	175.5	558.5	353	151.75	195.25	112.5	128.75	167.25	167	116	141.75	149.75	159.5	276.5	179.5	140.5	236.5	171.5	175	195.5	190	745.5
4218_pre_plasma	TIS-230612FLY-305	4218	Pre-BCG	155.5	308.5	346.5	157.75	808.5	194.75	253.5	370.25	560.75	172.75	277.25	153.75	143.25	195.75	159.5	129.5	194.25	177	420.25	412	243.25	124.75	1560.75	166.75	139.75	341.75	271.5	151.75	215.5	123.75	131	169.5	167	128.75	170.25	155.5	377.5	647.5	501.75	156.75	551.75	342.75	450	490.25	339.25	1924.25
2818_pre_plasma	TIS-230612FLY-138	2818	Pre-BCG	179	455	604	159	1573.25	219	457.25	853.75	762.5	219.5	326	179.75	138.75	250.25	164.75	139.5	239.75	197	415.5	531.25	259	135.75	1358	224.25	183	362.5	294.5	169	232.5	111.75	122.75	184.25	154	129.75	153.25	164.25	443.75	799	560.25	149.5	576.25	442	537.5	611	417	1236.75
3318_pre_plasma	TIS-230612FLY-198	3318	Pre-BCG	124.5	192.5	125	147.5	296.5	139.5	152.75	177.5	244	168.75	203.25	133	140.75	162.5	148	108	166.5	160.5	476.75	299.5	171.25	134.5	1645	167	147.5	294	252	156.5	168.5	95	139	151	160	119.75	135.5	145.5	163.5	244.75	167	148.5	229.25	170.25	180.75	184.75	201.25	544
4418_pre_plasma	TIS-230612FLY-329	4418	Pre-BCG	300	740.5	765.5	187	2079.5	264.25	493.25	1218.5	1738.5	192.75	363.25	173	142.25	225	158.25	127	211.75	218.25	497.5	677.5	390.25	164.25	1471.5	183	146.5	509.5	409.25	155	216	109.25	133.5	157	155	123.75	149	162.25	309.5	453	260.5	143.5	319	228.25	254	290.25	308.5	1269.75
4118_pre_plasma	TIS-230612FLY-293	4118	Pre-BCG	280.75	696.5	580.25	162.75	1295.5	240.5	499	907.5	711.25	286.25	432.75	273	143	311.5	186.75	137.25	320.5	266	455.75	491.25	278.25	133.25	1481.5	188.5	155.5	436.25	300.5	185.75	225.5	150	133	168.5	154.5	130.75	183.5	166.5	458.5	762.75	449	161.5	531	385.25	443.75	478.25	357.5	1719.75
4318_pre_plasma	TIS-230612FLY-317	4318	Pre-BCG	185.25	407.5	455.5	154.25	1312.5	214.75	399.75	705.5	820.5	262.5	438.25	255.5	128	298.5	202	162.5	336.25	266.75	462.75	430.75	267.75	140	1755.75	190	157	372	271.5	209	290.25	185.5	128	220.5	164	124.75	243.5	196.75	217.5	408.75	276.5	142.25	333.5	233.75	288.5	294	260	409
2718_pre_plasma	TIS-230612FLY-126	2718	Pre-BCG	267.25	607.5	420.75	191.5	1425	321.5	434.75	920.5	835.5	216.75	378.75	184	125.5	236.75	151	132.5	249	183	462	508	263.75	136.75	1632.75	164.5	139.75	405.5	262	204.5	300	148.75	135.5	232.5	165	115	214	179.75	332.5	622	349	161	424	289.5	331	424.25	292.75	1963
3418_pre_plasma	TIS-230612FLY-210	3418	Pre-BCG	179.5	346	325.25	151	995.5	243.75	360.5	521.25	671.5	239.75	438.25	243.75	125	306.75	174.5	134.75	333.25	251	363.75	487	236.5	130.75	1339.5	205	181.5	363.5	270.75	151	206.5	137.25	126.5	164.25	150.25	117	155.5	148.5	311	612	399	152.75	454.25	353	430.5	448.75	368.25	1366.25
4918_pre_plasma	TIS-230612FLY-389	4918	Pre-BCG	162.25	285.75	287.25	161	641.75	193.25	226.75	329.5	436.5	233.25	343.25	218.5	143	259.75	196.75	128.75	269	234.25	348.5	401.5	230	150.25	1393.5	214.75	131.5	334.5	273.75	167.5	211.25	118.5	142.5	157.5	191.75	118	154	153.75	215	330.5	220.25	143	274.5	326.5	224	228	226.25	2011
4618_pre_plasma	TIS-230612FLY-353	4618	Pre-BCG	154.5	262.5	259.5	155.75	566.5	162.5	224.25	329.25	361.5	194.5	278.5	143.25	144	190	160.5	124.75	208.5	165.5	367	299.5	164	143.75	1316.25	176.75	136.25	253	222.5	137	167	86.75	128	143.75	149.5	111	148	134.5	196	333.75	221.25	145.5	285.75	205.75	224.25	259	224.25	1157.5
3118_pre_plasma	TIS-230612FLY-174	3118	Pre-BCG	121.5	221	168	145	284.25	164.75	143.25	254.5	200.25	155	283	140	136	180	142.75	113.5	178	154	354	356.75	156.25	133.25	1333.75	162	140.5	244	210.25	154	198.25	99	127.75	125.75	158.25	111.5	132.5	132.75	393.75	577.75	312.5	162.5	380.25	228	315.75	381	274.25	1124
4018_pre_plasma	TIS-230612FLY-281	4018	Pre-BCG	2229.5	3290.5	3360.5	357.5	4396.5	1922.5	3165	3528.5	3910.75	377.75	520.5	338	153.75	380.5	284	229	397	318.25	791.25	811	504	151.75	1771.5	386	349.25	720	507.25	229	257.25	154.25	133	191	289.5	228.25	198	185	654	1175.5	794.5	166.5	845.75	765.5	799	904.5	559	1156.75
2618_pre_plasma	TIS-230612FLY-114	2618	Pre-BCG	156.5	329	333	144.5	577	325.5	264.25	367.5	343.5	250	479.5	272.25	149	323.5	314	201	357	300.75	446.75	477	270	125	1631.5	335.5	206.5	389.25	293.5	161.75	203.75	104.5	123.5	161	237	130	166.5	151.5	486	884	604.5	152.5	626.5	724	640.75	651.5	412.5	1055.5
3518_pre_plasma	TIS-230612FLY-222	3518	Pre-BCG	136	257.5	189.5	160.5	542.5	167.5	200.5	267.5	350.25	194	268.5	159.25	129	201	169	119.5	220.5	173.25	396.75	365	229.5	137	1635.75	159	127.5	362	284.25	152.75	205.5	140.75	132	160.25	156.75	135	160.25	148.75	289.5	512	331.5	169.5	415	263.5	340.5	380.5	334	788
4718_pre_plasma	TIS-230612FLY-365	4718	Pre-BCG	204	393.5	555	158.5	1320.25	245.25	444.75	673.25	718	254.5	448.25	287.75	149.75	313.25	159.25	147	342.75	283	545	725.5	432.5	138.5	1810	222	185.25	585.5	438.5	172.75	232	136.5	136.5	196.5	163.75	122.5	205.25	160.5	593	1364.5	932.5	162	910.25	679.25	848.25	989.75	590.25	2504.75
17819_pre_plasma	TIS-230612FLY-2	17819	Pre-BCG	200.75	375.5	352.25	172.25	1024	212.5	306.25	457.75	726.5	237.75	311.5	184.75	136.5	222.75	160.75	143.5	221	196.75	430	331.5	207	130.75	1365.5	170.25	130.25	311.75	260.5	193.75	198.25	127.75	126	176	150.5	121.25	173.75	178	199.5	237.5	163	138.25	231	162	176.5	179	202.75	893.25
5018_pre_plasma	TIS-230612FLY-401	5018	Pre-BCG	131.25	198.75	129.75	157.5	379.5	248.75	163.25	214.5	262.5	197.5	270.75	162.5	157.25	213.5	174.75	131.25	220.75	200.25	357.75	330.75	173.75	156.25	1356.5	202.75	144	269.5	248.75	156.25	186	112.75	140	174.25	207.25	125.5	147.25	167.5	191	352	193.75	146	248	334	203.5	217.5	215	1254
17919_pre_plasma	TIS-230612FLY-14	17919	Pre-BCG	166.5	427.5	252.25	155.25	862.5	199	320	451.5	601.75	178.5	258.5	172.5	133	195.5	142.25	118.75	219.75	185.5	457.75	437.75	274	147.75	1431	219.25	179.25	379.25	278	173.5	216	119	133	177	160.75	114	138	158	375.75	717.5	483.25	145.75	535.5	356.25	434.75	501.5	378.5	894
3818_pre_plasma	TIS-230612FLY-258	3818	Pre-BCG	234.25	644.5	561	163.75	719.75	448.5	453	668.75	640	216.75	283.25	190.25	140.75	233.5	248.25	178.75	210.25	204.75	547	613.5	362.5	149	1408	275.75	209	554.75	369.5	144	152	100	131.75	148	199	106.25	131	142.25	232.5	333	186	155.75	253.25	459	244.5	217.5	207	1043.25
4518_pre_plasma	TIS-230612FLY-341	4518	Pre-BCG	194.75	555	637	143.25	1430.5	321	540	888	784.25	296.75	530.25	303.5	148.5	337.75	177	148	378	304.5	492.5	482.75	319.5	144	1712.5	180.25	142.75	394	362	160.25	223.5	138	126.5	188.5	168.5	133	183	168.75	210.5	355.5	261.25	143.25	327.75	227	246.5	283.5	237.5	726.5
18419_pre_plasma	TIS-230612FLY-66	18419	Pre-BCG	106.5	149.25	97.75	153.25	264	138	117.25	120	239.5	172	202.25	134.5	130.5	176.25	138	109.75	179.75	171	304.75	222.5	142.5	125.25	1248.75	161.5	123	226.5	225.5	149	155.5	95.25	117.75	150	146.5	108.25	127	147	119	173	102	148.5	177.25	140.5	127.75	128	169.25	966.5
18119_pre_plasma	TIS-230612FLY-38	18119	Pre-BCG	131	204	172.5	154	644.75	135.25	180	255.75	444	225.25	277.25	151.5	141	184	153.75	117	186.5	180.75	362.25	256.75	163.25	128	1221.75	160.5	124.75	248	218.5	185.5	198.25	110.75	135	161.5	150.5	116.75	144.5	152.5	222.5	312	188.25	144.25	242.75	196	195.75	208.25	200.25	2039.5
18019_pre_plasma	TIS-230612FLY-26	18019	Pre-BCG	757.75	1695.25	1681.5	183	2454	854.25	1474.5	1774	1821	265	398.5	264.5	135	325.5	180.5	158.5	299.5	265.5	438.5	505	346.75	134	1310	243	181.5	472.5	340.25	201	246	168.25	140	214	175.75	143.5	190	191.25	215.75	337.75	274.5	138.75	323.75	232	246.75	278	256.5	784
18519_pre_plasma	TIS-230612FLY-78	18519	Pre-BCG	172	270.25	251.75	143	559.25	468.75	272.75	337.5	418.5	198	272.5	167.25	141.5	211.5	277.5	139	212.25	198.25	363	303.5	198.75	124.25	1322	337	167.75	280.25	250.75	155	196	106.25	126.75	160.25	328.25	142.5	154.5	153.75	486	862.75	613.5	177.5	698.75	875.25	677.75	692	502.75	996.5
3718_pre_plasma	TIS-230612FLY-246	3718	Pre-BCG	108	156.75	106.75	144.5	275.5	134.5	115	132.5	202.25	159.25	215.75	126.5	142.25	166	149.75	126.5	158.25	163.25	336.5	205.5	124.75	137	1038	149.25	121.25	213	190.5	150.75	148.25	106.25	133.5	139.25	155.5	117.75	128.75	126.75	156.75	271.5	164.5	138.75	224	184	179	190.5	189.25	561.25
3918_pre_plasma	TIS-230612FLY-270	3918	Pre-BCG	125.5	221.25	140	157	317.5	150.5	163	214.75	241.75	225.25	271	175	148	210.5	205.25	147.5	216	197.25	379.5	306.25	202.75	135.75	1510	249.5	164.75	283	250.5	146.25	165	102.25	136.25	144	187.5	126.5	145.25	143.5	196.5	300	187.25	149.5	265	292.25	223.5	230.5	218	1081
18219_pre_plasma	TIS-230612FLY-50	18219	Pre-BCG	2597	2592.25	2662.5	238	1802.5	2625	2948.25	2987.5	1541.75	247.75	355.5	245.25	145.75	256.5	155.5	120.75	278	225.5	356	372.5	201.5	125.75	1318.75	166.75	151	339.5	252.5	156.5	177.75	100.75	127	134	163.5	123.75	131	141.25	700	698.5	409.25	271.75	508	345.25	455.5	544	352.25	2179.25
2918_pre_plasma	TIS-230612FLY-150	2918	Pre-BCG	206.5	324.25	210.5	156	300.5	312.5	317.5	290	216.25	210.5	303.25	181.25	143	218	292	168	232.75	198.5	487.5	443.75	232.5	135	1770.25	330.75	209.5	392.5	310.5	151.5	172.25	104.5	126.75	155.25	288.75	131.75	133.25	158.75	153.5	239.25	133.5	147	206.5	633.5	215.75	149.5	178.5	699
18619_pre_plasma	TIS-230612FLY-90	18619	Pre-BCG	131	161	122.25	148.75	470.25	563.5	216.25	170.5	279.5	217.25	245.5	142	139	183.5	167.25	118.25	191.5	184.5	453.5	254.75	152	136.5	1447.75	194	138.5	260.5	245	199.25	175.25	111.5	124.25	162.75	185	128	154	164	171	279	165.5	139.5	260	438.25	217	186.5	210.75	483.25
18719_pre_plasma	TIS-230612FLY-102	18719	Pre-BCG	132.75	214	150.75	154	367.5	136.5	168.75	210	280.25	151.5	220.25	142.25	137.5	188	159	128	171	180	356	225.25	141	126.75	1071.5	172	132.25	248.25	209.25	158.25	172.25	122	123.75	159	169.25	113	149.75	142.5	171.25	286.5	190	142.5	265.5	221	198	210	207	571.25
3618_pre_plasma	TIS-230612FLY-234	3618	Pre-BCG	216.25	552	591.25	177.5	1048.75	262.75	554	727.75	688.5	248.75	342.5	187.25	144	238.75	194	162.5	272.5	214.5	547.5	801.5	556.25	157.25	1793.75	302.5	273	640.25	457.75	166	228	130.5	136	173.5	157.75	129	179.25	164.25	412.25	725	500.25	346.25	554.5	455	522.75	572.75	425	2890.75
4818_pre_plasma	TIS-230612FLY-377	4818	Pre-BCG	162.5	312.75	349.5	160.75	791.25	203.5	290.5	510.25	498	235.25	325.5	206.25	142	241.5	171.5	127	257.75	212.5	400	343.75	189	146.75	1684	152.25	124.75	312	248	176	216.75	118.75	126	163.5	152.75	120.25	166.75	174	163.5	249.5	174.75	146	236	180.25	171.5	174.5	193.25	1784.5
3018_pre_plasma	TIS-230612FLY-162	3018	Pre-BCG	141.5	234.25	187.5	155.5	570.5	160	186.25	229.25	359.75	213.25	331	194.75	133.25	228	166.75	135.75	228.75	209.5	394	304	176.5	141.25	1548.75	175.75	158.25	296.5	247.25	184.5	213	140.25	137.5	190.5	159.5	129.5	159.25	162	549.5	964.75	728	187.75	742.25	584	672	748.25	516.5	1891.75
3218_wk12_plasma	TIS-230612FLY-188	3218	Week 12 Post-BCG	183.5	495.75	413.5	156.5	828.25	1336	481	553.25	569	197.75	348	174	141.5	237	526	132.5	229	216.25	514	860.25	444.25	136.25	1307.5	657	206.25	538.25	393.5	164.5	250.5	151.25	119	183.25	548.5	135.5	185.5	179.5	200	366.5	239	148	318.25	928	291	291.75	239.75	863
4218_wk12_plasma	TIS-230612FLY-307	4218	Week 12 Post-BCG	182	352	369.5	172	1755	1160.5	348	517	653	184.5	308.5	155	138.75	246	310	117.75	224	208.5	440.25	458.5	248.5	125.5	1752.5	495.75	188	401.75	318.75	165.5	225.5	120.75	136.75	202.25	413.25	134.25	159.25	179.25	396.5	803.5	562.75	154.5	656.75	541.5	530.75	604	432	1669.25
2818_wk12_plasma	TIS-230612FLY-140	2818	Week 12 Post-BCG	176.75	410	456	156.25	1254	223.25	356.25	722.25	667	223	321	187.75	150.5	222.5	144.25	116.5	249.5	190.5	477.5	651.5	310.25	146	1496.75	270.75	205	438.25	315	178.75	245.25	155.25	130.5	200.5	164.5	122.5	170.25	172.75	485	798.5	563.75	150.5	580.75	527	522.25	605.75	512.5	937
3318_wk12_plasma	TIS-230612FLY-200	3318	Week 12 Post-BCG	127.75	173.75	107.5	149	543.5	7055	2726.5	143.75	521.5	181.25	218.75	138.25	131	190.5	1684.25	339.75	169	215	382	309	194.5	131	1291.5	2085.5	386.75	281	288.5	148.5	169.75	107.5	126.5	165.75	1543.25	319	149.25	207	161	223.75	137.25	164	231	2836.25	789	164.5	210	953
4418_wk12_plasma	TIS-230612FLY-331	4418	Week 12 Post-BCG	219.5	335	745	155.25	724	231	405	618	625.75	163.25	269.25	129.5	146.5	170.5	165.5	124.25	163.75	178.5	502.5	729.25	376.25	133	1247.75	317	378	554	367	143.75	182	104.75	131.5	151.5	170.5	129.5	148.25	158	253	368.75	194	149.5	262	259.75	206.75	220	297.75	1315.5
4118_wk12_plasma	TIS-230612FLY-295	4118	Week 12 Post-BCG	206.5	542	384.75	166.25	1312.25	34925.8	2638	603.5	1125	264	392.5	229	134.5	301.75	3665	266	308.75	302	351	428.75	257.75	142	1220.25	3519	263.75	345.75	308	166.25	250	140.5	131	205.5	3096	202	182.25	198	296.5	473	326.75	146.5	427.5	3781.25	458.5	338	319.75	2017.5
4318_wk12_plasma	TIS-230612FLY-319	4318	Week 12 Post-BCG	159.25	307.25	301	155	1078.5	227.5	244	405	521.5	206.5	294.5	161.5	133	201	159.25	128	219	186.25	502.5	396	241.5	139.5	1880.25	180	136.5	371.25	305	203	258.25	160	125.5	207	160.5	117.5	179.5	179.75	251.5	416	257.75	143.5	348.5	241.5	275.25	306	264	445.5
2718_wk12_plasma	TIS-230612FLY-128	2718	Week 12 Post-BCG	333.5	733.5	712.5	181	1373.75	1441	825.5	1057	868.5	263.5	436.25	231.25	137.25	247	366.75	130	263.25	221.25	440.75	557.5	294.25	159.5	1709.75	606.5	201	380	303.25	224	287.75	141.75	135.25	191.5	511.75	137.75	197.5	175.25	305	539	323.25	162.25	391.75	1111.5	411	408	269.75	1665
3418_wk12_plasma	TIS-230612FLY-212	3418	Week 12 Post-BCG	168	310.5	237.25	156.75	1124	245.75	281.75	356.5	743.25	240.25	463.25	245	137.5	274	322	150	290.5	249.75	434.75	530.25	263.25	124.5	1434.75	388.5	172.75	402.25	295	168.5	236.25	130.25	134.25	176.75	303.5	129.5	165.75	177.75	271	621	425.5	154.5	459.5	575	427	439	338.5	926.5
4918_wk12_plasma	TIS-230612FLY-391	4918	Week 12 Post-BCG	127.75	205.5	129.5	146.5	515.25	18762.8	416	192	580	202.25	265.5	150.5	138.75	229.5	3025	234.25	195.75	289.25	322.5	290.5	170.5	133.5	1638	3600.75	281.75	225	301.75	155	192.5	115.25	136	187.5	1892.5	196.75	152.25	216.75	148.25	226	121.75	147.5	247.5	3981.5	377.5	161.5	217.5	2235.75
4618_wk12_plasma	TIS-230612FLY-355	4618	Week 12 Post-BCG	129.75	208.5	150.5	156.5	465.5	174.25	191.25	270	313	186	263.25	157.25	133.5	209	162.75	117.25	192	179.25	317.75	274	171	127.75	1141.75	207.5	143.75	287	200	143.75	182.5	114.5	127.25	175	161.5	119.5	147.25	143.25	229	440.25	275.5	151	334	349.75	255	306.5	247.5	1206.25
3118_wk12_plasma	TIS-230612FLY-176	3118	Week 12 Post-BCG	134.5	182.5	130.25	157.75	346.75	139.25	145.5	191	266.25	176	301.5	131	132.25	161	148	106.75	152	156.5	375	367.5	169	135.25	1549.75	175.25	123.5	245.5	225	174.5	249.75	119.75	132.25	151.75	177.75	112	139.5	163	348	440.25	215.75	148.5	270.5	251	212.75	230.5	204	946.5
4018_wk12_plasma	TIS-230612FLY-283	4018	Week 12 Post-BCG	291.75	630.75	626	152.25	1139.75	608.75	595.5	755.5	656.25	310.5	419.5	235.5	140.75	273.25	373	156.75	297.5	247.5	382.5	435	200	137	1110.25	401.75	167	304	253.25	224.75	234.75	139	130	187	410.25	142	184	178.25	511.25	968	575.5	145.75	627.25	1117.5	664.5	624.25	434.25	806.75
2618_wk12_plasma	TIS-230612FLY-116	2618	Week 12 Post-BCG	127	254	211.5	158.75	797.25	14189	3942	284.5	873.5	309.5	554	331	147	406	3579.25	793.75	389.25	423.75	428.5	492.75	289.25	135.5	1664	4509.5	939	389	482	181.5	256.5	156.75	136	267.5	3491.5	598.75	181	259.25	674	1194	835.75	173.75	956.5	4479.5	1811	933.25	687.75	1107
3518_wk12_plasma	TIS-230612FLY-224	3518	Week 12 Post-BCG	199.5	378.5	378.25	152.5	901.25	9034.25	375.75	427	594.5	240	353.5	225.5	132.5	270	1758.75	149	277	281	340	344.75	224.25	126.25	1452.25	1877.5	172	298.25	303.25	169.75	188.5	115.75	126.25	189	1892.75	134.5	172	197.25	400	657	461.25	156.75	537.25	2449.75	474.25	515.5	376.75	666.25
4718_wk12_plasma	TIS-230612FLY-367	4718	Week 12 Post-BCG	179.75	364.75	276.25	160	850.25	626.25	442	409.25	844	179.25	288.5	166.25	141.5	214.5	522.25	137	233	215.75	310.5	363.5	199.5	130	1215.5	629	154.5	294.5	245.5	155	165.75	106.75	136.5	157.75	477	147	132.25	142.5	348.25	921.25	566.75	152.75	587	1311.5	627.5	630	423.5	2479.25
17819_wk12_plasma	TIS-230612FLY-4	17819	Week 12 Post-BCG	222.5	446.25	545	173	1652	227.75	477.25	668.5	1149.5	231.75	354.25	191	146	228.25	144.25	130.75	243.5	222.5	347.5	347.75	202.5	133	1325.25	182.75	140	291.75	273	170.75	186.25	122	129	180.5	160	121.5	162.25	149	164	233.75	160.5	149.5	238	168.5	163	175.5	190.75	743.5
5018_wk12_plasma	TIS-230612FLY-403	5018	Week 12 Post-BCG	124.25	182	123.5	163.75	445.5	2263	121.25	162.5	226.5	209	251.25	142.5	197.25	234	373.25	139	212	221.25	534.5	443	220.75	258.5	1961	422.75	165	414	345.5	204.5	232.5	145	185.25	224.75	567.75	160.75	229.75	209	313.5	563.5	300	147	377.75	861.25	333.5	347.75	287.5	1217.25
17919_wk12_plasma	TIS-230612FLY-16	17919	Week 12 Post-BCG	201	389	370.75	168.75	1109.5	207	370.5	534.5	744	182.75	273.5	158	134.25	198.75	136.75	125.75	189	175.5	282.75	282.5	153	144	950	175.25	151.5	241.25	205.5	149.5	198.5	103.75	131.5	163.25	141.5	119.5	172.5	154.75	495.5	984.75	709.5	165.5	743.25	502.75	613.75	738.75	518.75	923.25
3818_wk12_plasma	TIS-230612FLY-260	3818	Week 12 Post-BCG	113	179	159	140	375.5	19438.5	1900	229	310.5	186	216.5	120.25	131.25	169.25	2054.5	264.5	175.25	197	376	342	182.5	127.5	1332.5	3230.5	349.5	327.5	279	137.5	149.5	88.75	134.75	119	1811.5	195.25	140.75	156.25	273	385.5	221.75	150.25	302.25	3591.25	507	296.75	232.5	1015
4518_wk12_plasma	TIS-230612FLY-343	4518	Week 12 Post-BCG	190	391.5	394	146	1113.25	10055.8	1827	763	622.5	199.5	363	163.5	130.75	225	1576.75	238.25	224	193.5	346	280.5	147.5	129.5	1512.75	2128.75	269.75	254	241.5	160	208.5	119.25	130.75	156.75	1531.75	234.5	134.75	144.5	148.5	298.5	190.25	150.5	244.75	1718.5	482.25	230.75	194	866.25
18419_wk12_plasma	TIS-230612FLY-68	18419	Week 12 Post-BCG	114	171	113	159	282	140	130.25	145.5	243	184.75	223.5	132.75	144.75	178	155.75	120	171	183.75	343.75	224.5	124.5	141.75	1323	162.5	129.5	224	222	151.75	168	107	124.75	135.75	148	100	125.25	154.75	128	178	104.5	144.5	181.5	145	138	121.25	169.5	946
18119_wk12_plasma	TIS-230612FLY-40	18119	Week 12 Post-BCG	167.25	261.25	247.5	154.75	683	224	368.25	349	406.75	250	265.5	151.75	146	206.25	261	149	201.25	194.25	323.5	266	146.5	138.75	1057.75	231	148.5	225	209	180.25	162.75	107.5	123.75	148.5	223	137	156.75	149.25	248	306	171	145	260.25	425.75	327	197.5	216.5	2244.75
18019_wk12_plasma	TIS-230612FLY-28	18019	Week 12 Post-BCG	682.75	1509.25	1406.75	223	2405.5	648.75	1259.75	1733.25	2231	246.25	396.5	241.25	150.25	298.5	171	138.25	286.5	252.75	512.75	652.5	359.75	151.25	1527.75	209.5	166	518.25	387	204	277	173.5	135.5	219.75	172.75	131	197.5	183.5	187.25	333.75	224.25	147.25	286.5	212	225.5	241.75	221	796.25
18519_wk12_plasma	TIS-230612FLY-80	18519	Week 12 Post-BCG	136	225.25	205.25	137	440.5	396.5	192.5	258.25	347.25	181	277.5	162.75	139.5	196	289.25	145.75	190.5	169	338	333.5	196.25	142.75	1325	316.25	167.75	295.5	253	145.25	199	117.75	135.25	147.5	297	127.5	151.5	147.5	501.25	955	705	146	772.25	924.5	675.5	695.75	522.25	1054.75
3718_wk12_plasma	TIS-230612FLY-248	3718	Week 12 Post-BCG	117.25	176	130	144	441	181.25	160.25	175.75	499.75	175.25	218.75	136.75	131.25	174.5	209.5	121.5	162	170	403	287.5	168.5	144	1500	241.25	134	256.75	255.75	146	167	107.75	128	148.25	280	127.5	142	134	169.75	289.75	175	142.25	247	320.5	208.5	216.75	203.5	795.25
3918_wk12_plasma	TIS-230612FLY-272	3918	Week 12 Post-BCG	163.25	274.5	226	145.5	720.5	15666	2475.75	287.5	561.75	228	367.5	240.75	141.25	311.5	2769.75	512.5	280	318.5	454	327.5	238	144.25	1821	2897	456.75	325.5	369.5	159.25	173	107.75	130	172.75	2394.75	367	149.5	192	275	490	302	143.5	380.5	2725	779.25	356.5	308	1164.25
18219_wk12_plasma	TIS-230612FLY-52	18219	Week 12 Post-BCG	364	663.25	504.75	175.75	1126	380.25	539.25	629	939	243	331.5	207.5	143.75	245.5	182.5	152.5	253.75	215.5	410.25	361.5	199.25	135.25	1389.5	207.5	162.5	320	253.25	169	192.25	120.75	126.5	160.5	156.5	116	166	150	681	1150.5	563.75	171	735.25	507	628.25	771.5	453.5	1264
2918_wk12_plasma	TIS-230612FLY-152	2918	Week 12 Post-BCG	189.5	361.5	325.5	150	630.25	1739.5	517	361.5	654.5	192	281.5	165.5	145.75	210.5	1027.75	211.25	209	236	482	522	308	144.5	1664.5	860.5	225.5	420.5	394.75	180.25	215.5	134.75	122.5	179.25	1023.75	213.75	179.5	212	190.75	288.5	210.5	148.5	292	1520.75	445.25	217	255.5	900.75
18619_wk12_plasma	TIS-230612FLY-92	18619	Week 12 Post-BCG	164.25	228.5	207	154.5	580.75	978	339.5	270.25	393	212.25	211	114.5	135.5	179	269.75	132.75	175.75	182.5	421	248	136	131	1208.75	291.5	135.75	218.25	227	193.75	161.5	108	127.5	154.25	293.75	140.5	127	160.75	239.25	382.75	270.5	150.75	333.5	601	300	300.25	241	392.5
18719_wk12_plasma	TIS-230612FLY-104	18719	Week 12 Post-BCG	148.25	219.5	186.75	150.5	399.5	230	194.5	221	327.75	164.5	217.25	123.5	138.5	176.25	351	129	171	164.25	313	228.5	148	139	1011.25	332.75	133	202	211	144	166	108.5	134.5	149	288	124.5	130.25	168.25	231.75	374.5	264.75	151.25	319.75	733	285.5	286	247	655.25
3618_wk12_plasma	TIS-230612FLY-236	3618	Week 12 Post-BCG	126.5	239.5	167.75	158.25	460.5	327.25	237.5	217	286	162.75	245.25	129.5	134.75	183	305.5	143	175.25	163.25	325.75	526.75	243.5	147	1202.75	482	186	323	260.25	138.5	169.5	106	130.5	144	302	120.5	137.25	151.5	210.75	416.25	225.75	226	289.25	970.25	375.5	252.25	222.25	3149.75
4818_wk12_plasma	TIS-230612FLY-379	4818	Week 12 Post-BCG	174	289	253	150.5	527	204.75	231	282.75	374.25	186.25	282.25	161.25	128	201.5	167.5	120.5	213.5	179.75	334.5	280	159.5	129.25	1200.75	163.5	119	233	225.5	157.5	183.75	106.25	131.5	151.5	158.5	120.75	159.75	153.25	133.5	197	117	144	186	148.75	137.25	144	158.5	1232.5
3018_wk12_plasma	TIS-230612FLY-164	3018	Week 12 Post-BCG	221.5	417.5	376	171.5	1921.75	294.5	432.5	452.5	515.25	228.5	333.75	232.5	142	258.5	204.75	133.5	241.5	223.25	358.5	354	173	132	1376	303.25	206.5	301	249	158.75	189.25	102.25	128.25	163.25	209.5	140	158.5	147	495	791.5	647.5	164.75	648.5	570.5	630.75	669	456	1720
3218_wk36_post_plasma	TIS-230612FLY-189	3218	Week 12 Post-Mtb	235.5	498.75	524.75	140	423	241.25	417	843	239	201.5	311.5	175.25	139.5	199	185.5	150.5	211.5	194.25	454.25	637.5	350	131	1524	206.25	165.25	492.75	381	218	349	192.5	135.75	234.75	190.75	137	228.75	197	225.75	396.75	230	156.5	306.5	286.25	262.25	267.25	233.5	889
4218_wk36_post_plasma	TIS-230612FLY-308	4218	Week 12 Post-Mtb	185.25	422	416	155	518.75	164.5	367.25	660.75	335.5	216.25	316.5	170.5	150.5	222.25	216.5	142	232	202.75	372	427.25	230.75	144.25	1266.25	198	140	366.75	264	160.75	218.5	127	126.25	166	176.25	112.5	151	161.5	327	591	376.5	147.5	436.25	356.25	359	412.75	294.75	952.75
2818_wk36_post_plasma	TIS-230612FLY-141	2818	Week 12 Post-Mtb	189.25	412	480.75	153.75	746.5	202.5	362	664	416.25	201	314.75	170	143.5	212.25	153.75	126.5	252	196.75	500.25	502	266.5	135	2047.75	179.5	140.5	419	287	201.5	293	164.25	125	193.75	153.25	130.5	201	176.75	261.75	459.5	294	150	338	257	288.5	318.25	262.75	764.75
3318_wk36_post_plasma	TIS-230612FLY-201	3318	Week 12 Post-Mtb	130	201.5	161.5	149	217.25	172	202.75	237	191.5	192.75	219	135.75	136.5	182.5	209.5	129	158.5	178.5	463	361.75	212.75	147.25	1640	266.25	140.75	346.5	299	162.25	191.5	112.75	121.25	171.25	216.75	133	153.75	175	158	227.75	157	151.25	221.25	456.5	290.5	178	198.25	717.75
4418_wk36_post_plasma	TIS-230612FLY-332	4418	Week 12 Post-Mtb	211	449.25	471	148.5	321	201.5	321.5	589.75	247.75	215	368	188.25	141.75	234	175.5	136.25	246.75	203	465.25	546.25	310.75	138.5	1560.25	166.5	154.5	415	307	199	289.5	166.5	126.5	221.75	157.25	122.75	210.5	205.75	373.25	471.75	286	146.25	360	252	275.25	303	308.5	1112.25
4118_wk36_post_plasma	TIS-230612FLY-296	4118	Week 12 Post-Mtb	138.5	251.25	209	145.25	873.5	12283.5	1052.25	313	696.5	185.5	229.75	152.75	129.5	209.5	2630.25	253.25	173.75	216	302.5	239.25	159.25	145.75	1272	1969.25	188.5	219.25	245.5	169	198.5	132.5	134.5	176.75	2435.5	205	166.75	190	171.75	287.5	167.25	152.5	236	3349.25	405.75	178.5	208	2388
4318_wk36_post_plasma	TIS-230612FLY-320	4318	Week 12 Post-Mtb	166.5	295.25	292	151.25	799.75	166.75	271.75	409.5	443.5	216.5	282.75	191	134	222.5	149.75	117.75	220.75	180	434	282	172	136	1497.5	175.25	136	286.25	248.5	180	206.75	153.25	131.5	180.75	148.75	118	183.75	158.75	172.5	266.75	162.5	149.5	236.5	172.25	172	206.75	187.25	542
2718_wk36_post_plasma	TIS-230612FLY-129	2718	Week 12 Post-Mtb	230	539	595.5	158.75	1136.75	332.5	535.25	940	641.5	231	289.75	189.5	144.25	241.25	223.25	133.5	243.75	207	451.25	471.25	298	142	1591.75	241.5	138.5	436.5	330.75	203	301	181.5	136	223.5	262.5	129.5	194	192.5	310.5	517.75	329.75	157	411.75	605.75	400	416.5	287	1023.75
3418_wk36_post_plasma	TIS-230612FLY-213	3418	Week 12 Post-Mtb	147.5	287	220.5	152.5	490	219.25	242	289.75	344.5	184.75	262.5	157.75	134.25	200.5	243	131.25	203.25	183	352.5	295.5	174.5	133	1343	238.75	128.25	273.75	251.75	149.25	183	105.75	131.5	152	237	125.5	132	154.25	301.75	555.5	377.25	150.5	433.25	434.5	368	408	305.5	1477.5
4918_wk36_post_plasma	TIS-230612FLY-392	4918	Week 12 Post-Mtb	211.75	449	355.75	153.5	684	322.75	367.5	432.25	456.5	223.5	280	182	142.25	245.75	314.75	142	235	209.75	335.5	292.5	203.75	139.25	1338.5	360	139.5	299.5	273.25	170	231.25	126.25	143	205.75	327.75	130	190.5	199	199.75	278.25	182.75	143.5	276	365.5	210.25	213	220	1946
4618_wk36_post_plasma	TIS-230612FLY-356	4618	Week 12 Post-Mtb	225.75	568.75	513.75	163.5	1263.5	222	426	633.5	804	258.5	365.25	227.75	138.5	271	172.5	138.75	262.5	234	395.5	358.5	268	143.5	1278	191	152.5	327	261	164.5	175	106	129.5	143	168	118.5	144.75	138.5	286.25	468.5	317.5	144.5	408.75	299.5	320.75	375.25	259.25	1383.25
3118_wk36_post_plasma	TIS-230612FLY-177	3118	Week 12 Post-Mtb	194.75	398.5	366.25	157.25	670.75	226.75	289.25	388	448.5	213	299	176.25	140	225.25	160.25	140.5	228.5	192.5	457.75	448.5	275.25	140.5	1878	174	138	368	322.75	180	275.75	153.25	135.25	187.75	179.5	112.5	197.75	182.75	270.25	453.5	290.5	151	353.75	257.25	289.5	310.25	247	1039
4018_wk36_post_plasma	TIS-230612FLY-284	4018	Week 12 Post-Mtb	367	747.5	810.5	162.5	1670.75	2707.5	764.5	1037.75	1596.75	291.5	379.75	241.5	143	275	446.5	167.25	305.5	275	550	501	275.5	142.75	1570	585.5	142.5	393	400.5	344	329.5	204.75	143.75	264	633.75	148.5	250	256.25	414.5	789	500.5	152	621.5	1164.5	623.25	592	431.5	1038.25
2618_wk36_post_plasma	TIS-230612FLY-117	2618	Week 12 Post-Mtb	156.25	283.5	251.25	161	469.25	1566.75	842.5	309	366	238	348.25	174.25	135.5	252.75	709.75	209	249.25	250.75	386.5	365.25	220	134.25	1433	948.5	257.75	312.75	315.5	191.5	259.5	154	140.25	217.75	753.25	204	192.5	220.25	270.5	504	326.5	170.25	390.25	1713.75	789.5	385	272.75	752.5
3518_wk36_post_plasma	TIS-230612FLY-225	3518	Week 12 Post-Mtb	155.5	327.5	267.5	147	481.25	7249.25	281	311	314.5	195.75	246.25	141	146.75	202.75	1502.5	128.5	188.25	212.5	318	264.5	164.75	130	1385.25	1446.25	134.5	286	281.5	168	189	109.5	129	176	1420.5	126.5	164.75	191.25	331	448.5	285.5	155.25	391	2000	324.5	351.75	310	704.5
4718_wk36_post_plasma	TIS-230612FLY-368	4718	Week 12 Post-Mtb	296	706	553	158.5	1025.5	326.5	561.5	666.5	746.25	193.25	283.5	168.25	128	205.5	251	168.25	233	192.5	325	319.25	212.5	139.25	1388.75	232.75	133.75	292.5	239.25	142.75	197	121.5	131.25	156.5	233.75	134.5	154.5	155.5	583.25	1192	788	179	860.25	856.75	754.5	872.25	535	3152.75
17819_wk36_post_plasma	TIS-230612FLY-5	17819	Week 12 Post-Mtb	109.75	206	145.5	153	421.25	128	147.75	276.25	272.5	169	223	132.75	136.25	178	146.5	113.25	172.5	172.5	375.5	266.25	171.5	137.5	1455	158.5	125.25	280.5	226.5	163.75	197.75	118	125.75	168.5	155.5	116.75	165.25	142	124.75	175.25	112.5	150.25	189	146.5	123	126	159.75	827
5018_wk36_post_plasma	TIS-230612FLY-404	5018	Week 12 Post-Mtb	128.75	219	178	172.25	467.5	631	195.75	262.25	302.75	235.25	309.25	183	196.5	279.5	235.75	139.25	265.25	208	449.5	378.75	250.25	194.75	1371.75	256.75	194	394.75	347.5	191.75	229.5	151.5	165.25	198	257.25	142.25	202	180.25	321.75	502.25	315.5	150	414.5	548.5	308.5	351.25	254.5	1174.5
17919_wk36_post_plasma	TIS-230612FLY-17	17919	Week 12 Post-Mtb	113.75	247	172.75	168.5	708.5	140	157.75	354.25	424.25	194.75	276.5	160	144	193.75	165.5	129.75	186.5	179.75	376.75	462.25	204	148.5	1330.25	166.75	128.5	349.75	260.5	156.25	233.25	120	137.5	181	164.5	111.25	163.5	169	350.5	647.25	385.75	160.25	445.25	301.5	343	462	280.75	283.5
3818_wk36_post_plasma	TIS-230612FLY-261	3818	Week 12 Post-Mtb	1320.75	1874.75	2358	221.5	2775.25	33421.5	3519	2724	2672	337	448	288	144.75	353.75	2421.75	355.75	327.25	350	608	575.5	391	133	1303.5	2530	430.75	586	454	283.25	216.75	203.25	137	231.5	2825.25	218.25	218	268.5	1701.25	1221.25	1392.5	201.5	1286.75	3526.25	1277	1261.5	1240.5	1105.5
4518_wk36_post_plasma	TIS-230612FLY-344	4518	Week 12 Post-Mtb	156.5	258.5	273.25	152.5	920.5	653.25	457.5	417.75	502.5	192.5	314.25	162.75	148	199.75	594.75	190.25	197	193.5	329.25	283.25	153.25	137	1285.25	409.25	134.75	253.75	242.25	159.25	196	106.25	130	166.75	461.25	151	141.5	175.5	146.5	231.5	138.5	145	205.25	716	288	157.25	174.5	684.5
18419_wk36_post_plasma	TIS-230612FLY-69	18419	Week 12 Post-Mtb	224.5	495	467.5	165	1080.5	280.25	386.5	600.5	728.75	355	546	344.75	149.75	378	266.5	171.5	423	308.5	247	154	105	133.5	501	273	176.5	149	162	226.5	360.5	178.25	132.5	239.75	264.25	145.5	247.75	204.25	202	370.75	215	144	313	396	268.25	254	227.5	1692.75
18119_wk36_post_plasma	TIS-230612FLY-41	18119	Week 12 Post-Mtb	158.25	213.5	204.75	130.25	402.75	280.5	406.5	241	220	225.25	272.5	150.75	142.75	215.75	307.5	174.25	183	205.75	440.25	365.5	224.25	141.75	1826.75	375.25	173	349.75	311.25	201.5	208.5	131	131	206.5	317.5	155.25	164.25	179.25	271	437	237.25	159.5	347.25	605.5	450.5	268.5	249.5	1453
18019_wk36_post_plasma	TIS-230612FLY-29	18019	Week 12 Post-Mtb	264.5	734.5	740.5	166	806	254	624.5	894.5	490.75	230.75	323.5	188.25	137.75	258	176	144.5	260.25	212.75	336.25	365	232.75	135	903.25	222.25	172	270	267	156.5	272	163	136.25	209.25	148.75	136	206.75	174	214	384	230	148	313.5	241.5	257.75	268.75	246	483.25
18519_wk36_post_plasma	TIS-230612FLY-81	18519	Week 12 Post-Mtb	164	328.75	287.25	156.75	1222.25	29470.5	3398.75	313.25	910.25	180.25	330	171.5	146.5	260.5	2559.5	280.5	216	328	312.5	355	180.25	149	1190.5	3485.75	345	277.75	309.25	175	314.75	148.25	132	233.75	3443.75	295.25	172.5	292.75	442.25	965.5	629.25	155.75	659	5086.5	1128	636.5	422	889.75
3718_wk36_post_plasma	TIS-230612FLY-249	3718	Week 12 Post-Mtb	160	259.5	223.25	149.25	446.75	191.75	229	260.25	318.5	163.5	225.75	141	140.25	173.25	168.25	131.5	165	158	436	257.5	155	133	1636.5	188.25	127.5	250.5	259.5	161.5	181	100.5	124.5	147.75	179.5	123.5	139	132.5	230.75	328.5	225.25	147.5	285	259.25	244.75	274.25	214	783
3918_wk36_post_plasma	TIS-230612FLY-273	3918	Week 12 Post-Mtb	100.25	135	72.25	139.25	221.5	893	233	106.5	182	139.5	182.75	114.25	138	159.5	541.75	161	141.5	180	320	180.75	111.25	153	1289.75	555.5	158.25	199.5	225	150.5	152.25	100.25	121	153.25	525	145.25	131.25	146	122.25	172	94.25	146.5	176.75	582.5	213	118.25	155	873
18219_wk36_post_plasma	TIS-230612FLY-53	18219	Week 12 Post-Mtb	140.5	216.75	162.25	147	325	125.25	168.5	214	227	177.25	203	123.25	127.75	174	160.75	142.25	176.25	154	323.5	228.75	160	144.5	971.25	168.5	134.75	217.25	208.75	181.5	195.75	118.5	130.25	170.5	157.5	120.5	158	159.5	421.25	631.5	389	178.5	432.25	353	410.5	417	313.25	864.5
2918_wk36_post_plasma	TIS-230612FLY-153	2918	Week 12 Post-Mtb	137	216.5	173	143.5	388.5	1576.5	303.25	232.5	436	161.25	200	124.5	130.5	185	741.5	161.5	171.75	194	301.25	235.5	175.5	134.25	1205.75	752	162.25	236.75	270.5	138.5	185.75	130.75	131.25	163	742.25	148	159.25	175.25	156.5	246.25	158	144	232	1000.5	302.75	192.5	213.5	1009.25
18619_wk36_post_plasma	TIS-230612FLY-93	18619	Week 12 Post-Mtb	158	251	240.5	142.5	595	1460	635	421.75	298.25	191	213	124.75	133	195.5	612.75	186	172.75	186.5	434.5	357	204	159.25	1528.5	448.5	147	313.5	334	211.25	179.5	131	135	173.75	426.75	139	155	167.5	233	428	292.75	153.25	387.25	1082.75	428	346.5	246.75	379.75
18719_wk36_post_plasma	TIS-230612FLY-105	18719	Week 12 Post-Mtb	113.75	161.5	104	144.25	218.5	156.5	145	176.5	175	164	197	119.75	142	169.75	223.5	128.75	152	158.75	439.75	293	176	140.75	2015.25	227.75	141.25	310	267.25	157	183	118.75	135.25	164	213	110.5	140	150.5	169.75	284	169.5	142.75	251	525	201.5	196	180.5	474
3618_wk36_post_plasma	TIS-230612FLY-237	3618	Week 12 Post-Mtb	308.75	417	476	168.25	974	245.5	492.25	567	641.25	226.5	311.25	175.25	139	221.5	188.5	161.75	221.5	191.75	300.75	324.25	177.25	131	1089.25	195.5	164	284.25	239.75	156	169	111	139	144	177.25	125.5	141	140	335.5	542.5	334.5	326.5	362.5	394.25	356.5	359.5	269.5	3412.75
4818_wk36_post_plasma	TIS-230612FLY-380	4818	Week 12 Post-Mtb	126	203.25	170.25	146	467	143.25	170	263.5	281.5	176	234.5	124	130	184.75	152.5	136.75	188.5	177	302.25	240.5	130.75	139.25	1121.5	172	133.5	210.75	212	153.75	178.75	120.75	131	159.5	149.75	105.5	139.75	144.75	134	201.5	112.75	140	208	137.5	140.25	139	169	840.5
3018_wk36_post_plasma	TIS-230612FLY-165	3018	Week 12 Post-Mtb	192.5	383.25	449.5	146.25	911	14052.2	573	585.5	616	257.5	406.5	257.5	149	321.5	1196	160.25	346.5	271.5	471	428.75	255.25	140	1885	1828.25	143.5	395.25	340	206.5	286.25	195.5	130.5	231.5	1535.5	127	231	214.75	513.25	1034.5	771.75	157.5	846.5	4931.25	1567.5	888.5	622	1927.5
3218_wk26_post_plasma	TIS-230612FLY-190	3218	Week 2 Post-Mtb	129.5	199	160	149	420.5	154.5	182	254.5	283.5	182.5	260.5	141.75	136.25	188.5	223.5	130	187.75	203.75	452	628.5	295.75	142	1953.5	294.25	198.75	447.5	343.25	175.5	264	150.5	132.5	193	220.75	124.5	202.25	218	172	284.5	183.5	145	227	335	221	181.5	204.5	719.75
4218_wk26_post_plasma	TIS-230612FLY-309	4218	Week 2 Post-Mtb	102.75	127	95.5	153	375	127	109.75	133	195.5	171	199	115.25	135.5	137.5	175.5	114.75	152.25	165.25	328	227.5	115.75	141.75	1283	180.75	128.5	229.75	221.75	153	169.5	99	132.75	152.75	178.5	127.25	147.5	142.5	189.75	346.25	166.25	147.75	244.5	267.25	195.25	216.5	189.5	803
2818_wk26_post_plasma	TIS-230612FLY-142	2818	Week 2 Post-Mtb	1231.5	2542.5	2248	167.5	1356.25	1076	2421	3298.25	590.25	281.75	386.25	222.5	143.75	297.75	174.75	141.75	288.75	237	533.5	603.25	327.75	138.5	1426	225.25	168.75	442.5	316.75	204.25	270.75	148.25	146	173	166.75	142	184	182.5	351.5	612.75	369	149.5	419.5	331	369.5	413.5	294.25	916.5
3318_wk26_post_plasma	TIS-230612FLY-202	3318	Week 2 Post-Mtb	685.75	763.25	836.5	180.75	2178.5	1238	1100	1162.5	1734	169.75	209.75	131	131.25	201.25	371.75	156	156.75	181.5	441.5	453	283	143.5	1459.75	490.5	250	391.25	294.5	156.5	163	105	140.5	153.25	383	144.25	137.5	182.5	145.75	234	118	155	212.75	754	369	161.5	196.25	600.25
4418_wk26_post_plasma	TIS-230612FLY-333	4418	Week 2 Post-Mtb	212.5	429.75	409.5	156.5	1250	193.5	415.75	572.5	599.5	241	379.5	234	137	253.25	209	162	286	232.75	565.5	603	365.75	144.75	1721	183.25	155.5	513.5	342.5	195.5	307.5	153.25	121	208	162.25	132.5	210.25	183	310.5	576.25	340.75	148.5	368.5	311.25	306.5	363.25	340.25	1143.5
4118_wk26_post_plasma	TIS-230612FLY-297	4118	Week 2 Post-Mtb	179.25	374.5	373.25	161	1237.5	19214.5	1278	505.25	998	184.5	233.75	135.25	121	180.75	2421.25	217.25	176.75	180.75	306.25	299.25	166.75	135.5	1286	3025.75	259.75	269.5	274.5	167.5	222	127.75	126	180	2293.5	193.25	162	182.5	235.5	384.5	217.75	145.5	321.25	1838.5	383.25	272.5	246	1951.25
4318_wk26_post_plasma	TIS-230612FLY-321	4318	Week 2 Post-Mtb	209.75	459	491.75	167.5	1207.25	207	393	657	913	224.5	289	165	133.5	228.5	163.5	131	217.75	195.25	375	305	182.5	121.75	1363.75	168.5	131	261.75	235.75	156	176	109.75	134.75	154	159.25	125.5	139	152.5	165	233.5	148.5	150	235.75	162	167.75	188.25	175.75	555
2718_wk26_post_plasma	TIS-230612FLY-130	2718	Week 2 Post-Mtb	228.75	566.25	601	188	2129.5	321.25	548.75	931.75	1172.25	246.5	417.5	222.5	137	264.5	263.5	157.5	286	236.25	492.5	614.5	358.75	149.5	1619.75	219.75	151	475.5	354.75	234.5	378.25	189.75	127.75	266.5	232	134.25	267	224.5	392	745	518.75	155.5	524	728.75	546.5	554.25	387.5	1343.25
3418_wk26_post_plasma	TIS-230612FLY-214	3418	Week 2 Post-Mtb	130.5	249.75	188.5	145.25	487.5	327	207.75	271.5	312	189.5	308	157.5	135	211.5	290.25	128.5	221.5	178.75	327.5	329.25	157.75	134	1181	316.75	141	264.5	224	167.5	209.25	132	117.5	160.5	329	128.75	154.75	157.5	300.25	556.75	338	155.75	414.5	514.25	353	406	321.25	2314.5
4918_wk26_post_plasma	TIS-230612FLY-393	4918	Week 2 Post-Mtb	847.75	1209.5	1198.25	202	1745	1067.75	1060.5	1345.75	1645.25	213	255	144.5	142.5	202.25	501.25	146.5	191.75	212.5	426	411.75	342.75	143.5	1545.5	471.75	152.5	382.25	361.75	176	181	127.75	134.75	175	455	121.25	150	191.5	122.75	187.75	122	143.5	201	436.5	153.75	142	174	2177.25
4618_wk26_post_plasma	TIS-230612FLY-357	4618	Week 2 Post-Mtb	211.5	419	365.5	158	828	212.5	378.5	519.25	488.75	224.25	307	165.25	138.5	209.75	204.75	155.75	212	182.75	343.75	287	178.25	138	1272.75	173.5	139.75	278.5	231	168.25	208	116	124.5	178	178	117.25	156	152.75	288	453.25	302.25	151.75	378.25	338.75	324.25	344.5	268.5	1490.25
3118_wk26_post_plasma	TIS-230612FLY-178	3118	Week 2 Post-Mtb	206	441.25	408	143.5	494	227.25	354.5	449.5	331.5	236.75	393.75	193.75	151.5	226	173.5	150.5	233.75	208	447	581	270.5	146.5	1696.5	194.5	158	378	302.25	199	403.75	175.25	128.5	203	162.25	128	209.25	162.75	403.75	667.75	400.5	160	449.5	363	426.5	424.5	342.25	883
4018_wk26_post_plasma	TIS-230612FLY-285	4018	Week 2 Post-Mtb	371.25	908.5	927.5	151.5	1087	650.5	746.25	1136.75	549.25	283.5	365.25	232	137	244	261.75	142.5	268.75	236.5	547.25	533	352.25	140.5	1540.25	289.5	146	448.25	339.75	285.5	244.25	169.75	130.5	194.5	286.5	133	183.25	169.25	401.25	805.75	474.75	151.75	486	787.25	489.75	557.5	301	1194.25
2618_wk26_post_plasma	TIS-230612FLY-118	2618	Week 2 Post-Mtb	200.25	381	382.5	147.5	633.25	5382	2290.25	458.75	596	300.75	442	257.5	129.5	334.5	1614.5	481	286.25	307.25	457	416	251.75	136.5	1704.5	2299.25	524.25	358.5	386	190.5	283.5	160.5	138	250	1964.75	431.5	196	270	364.25	705.5	384.25	153	519.25	3213.75	1274.25	464	340.75	752.25
3518_wk26_post_plasma	TIS-230612FLY-226	3518	Week 2 Post-Mtb	159	312.5	297.5	150.25	654	9289.75	282.5	387	482.5	189	208.5	136.25	135	193.25	1506.5	135.5	165.5	219	306.75	252.75	150.75	130.5	1260.75	1882.25	140.5	272	324	155	173	101.5	132	178.25	1743.5	122.5	152.75	228.75	337.25	409.25	291.5	148.5	329.25	2646.5	292.75	322.25	252	631.25
4718_wk26_post_plasma	TIS-230612FLY-369	4718	Week 2 Post-Mtb	209.25	394.5	363	158	697	302	383.75	440.25	592.25	200.5	272	161	135	218.75	259.5	133.25	216.5	202	296.5	301.25	166.5	133.75	1170.5	236.75	133.25	258.25	229.5	143.75	171.5	114.25	137.25	144.5	256	120.25	146	146.5	664	1274.25	849.75	166	893.5	961	851	865.5	587.75	3042.75
17819_wk26_post_plasma	TIS-230612FLY-6	17819	Week 2 Post-Mtb	110	169.25	128.5	150.25	340	120	110.5	172	220.75	181.5	252.25	124.75	137.5	184	153	113	161.75	161.5	364.75	256.75	147	135.5	1413.5	146.75	125.5	248.5	223.5	157.25	181	118	127.75	154	143.25	111.75	149.5	152	134.75	183.25	116	143.75	187	131	123.25	131.75	168.5	679.75
5018_wk26_post_plasma	TIS-230612FLY-405	5018	Week 2 Post-Mtb	119.75	168.25	124	165.75	305.75	355	129	142	216.5	233.25	300.75	173.5	187	252	238.25	143	281	226	389.5	342.75	194	195.25	1361	241	138.75	304	302.25	180.25	191.5	138.75	163	190.75	218.25	144.5	184	178.75	209.5	347.5	204.5	143.5	280.25	406.25	215	237.5	202.5	1142.25
17919_wk26_post_plasma	TIS-230612FLY-18	17919	Week 2 Post-Mtb	112.75	179	129.5	153	389.5	141	137.75	238	263.5	188.5	278	117	140.25	177.25	144.25	113.75	173.25	174	343	450	220.25	149.25	1239.5	152	108.5	341.75	251.5	169.75	204.5	120	128.25	157	152.25	125	150.75	144.25	258.75	630	324	153.25	390.5	263.75	337.25	365	264	385.75
3818_wk26_post_plasma	TIS-230612FLY-262	3818	Week 2 Post-Mtb	147	253.5	233	151.5	486	9855	926.5	269.5	346.25	196.5	295.5	164.75	143.75	206.75	1122.5	220.75	229.25	226.25	429.25	448	210.5	147	1398.75	1311.5	198.5	304	298.25	194	225.25	127	138.5	190.5	1066.5	173	181.5	204	277	444.5	273.5	149	329	2095	432.5	303.75	259.5	887.75
4518_wk26_post_plasma	TIS-230612FLY-345	4518	Week 2 Post-Mtb	94.5	129	69.75	151.5	147	120	90.25	86.75	136.75	130.5	135.25	96.75	135.75	136.25	140.5	121.5	146.5	140	341.75	160	133	144.25	1406.5	150.5	116	228.75	224.75	122.25	142	74.5	123.75	133	153.5	103.5	122.5	131.25	109.75	135.75	73.5	152.25	156.5	112.75	93.75	88.75	148.5	102.75
18419_wk26_post_plasma	TIS-230612FLY-70	18419	Week 2 Post-Mtb	124.5	220.25	173.25	159.25	390.5	141	165.5	205.5	291	194.5	254.25	148.25	145.25	195.75	165.75	123	184.25	183.25	401.25	330	177.75	133	1886.75	154.5	136.25	308.75	298.75	151.75	206	120	137	169.5	162.25	119	145.75	168.75	142	236.25	139.5	158	226.5	153.5	152	150.75	178.5	926.75
18119_wk26_post_plasma	TIS-230612FLY-42	18119	Week 2 Post-Mtb	124.25	189.75	131.25	147.25	256.5	126	139.25	182.75	171.5	226.75	276.5	135.25	134.75	195.5	168.5	127	196.5	172.75	488.5	366.5	211.5	136.75	1704.5	180.25	139.75	305.25	268.75	215.25	201	118.75	135.5	172.5	164.5	120.5	153.5	151	255.5	384	174.5	150	260.5	279	251	206.25	199.5	1447
18019_wk26_post_plasma	TIS-230612FLY-30	18019	Week 2 Post-Mtb	176	361	312.75	143.75	777.25	178.5	272	460.75	401.25	186.25	307	165	140.5	210.25	143.25	113.25	223.5	171	494.5	554.5	256	152	1818.5	167.5	122	371	343.25	169	248.25	133.75	127.25	179.5	147	130.25	160.5	158	199	360	227.25	140.5	307	208.25	236	259.75	244	569
18519_wk26_post_plasma	TIS-230612FLY-82	18519	Week 2 Post-Mtb	107.25	246.25	136.75	156.25	391.25	213.75	179.75	211.75	288	176	281	126	141.5	181	188.75	119	178.25	166.5	463.75	448.75	236.25	143.25	1845	202.5	123.25	351	284.5	179.75	277.25	123.75	134.75	175.5	188	118	146	154.25	389.75	825.5	498.25	151.25	522.25	704.75	515.25	517	334.25	1099.5
3718_wk26_post_plasma	TIS-230612FLY-250	3718	Week 2 Post-Mtb	124.5	179.5	117.5	149.75	286.25	125	120.25	159.75	268.5	163	198	118.75	137.5	159.5	173	115.25	156	159.75	336.5	219.25	130.5	137.25	1212.25	163	127.5	202	202.25	137	167.5	118.75	130.75	139.5	167.25	126.25	127.75	132.5	179	288.25	169.5	142	237.25	227.5	205	215.5	184	742.75
3918_wk26_post_plasma	TIS-230612FLY-274	3918	Week 2 Post-Mtb	111	149.25	95.75	145.5	265.75	2573	504.25	117.5	207.5	143.75	169.25	106	136.5	175	786.75	192	129.5	156.75	295.5	185.75	129.75	136.75	1147.25	795.25	169	191.5	229	151	160.25	94.5	134.75	148.25	791.5	161.5	132.25	162	116.5	154	99.25	140	169	756	222.25	123.25	157.5	1094
18219_wk26_post_plasma	TIS-230612FLY-54	18219	Week 2 Post-Mtb	127.5	161.25	102.5	148.5	276	125	121.5	144	205.25	247.25	243.5	143.5	139	178.5	149	123.75	169.25	150.5	578.25	309.75	173.75	136.5	1775	148	126.75	308	279	258	201	104.5	123.25	152.75	156.25	114	150	146.25	456.25	510.5	260	165.75	312	251.5	264	296.75	277	610.5
2918_wk26_post_plasma	TIS-230612FLY-154	2918	Week 2 Post-Mtb	141.5	216.75	171	154.75	420.5	831.5	237	231.75	399	157.75	233.5	128.5	137	178	562.25	156.5	175	187.75	441.75	327	180	136.25	1446.75	527.25	137	280.75	286.25	140.25	176.25	111.75	127	157.25	551.25	132	137	160.5	139.75	221	137.75	140.75	203.5	626.75	194.25	160.5	181.5	1223.5
18619_wk26_post_plasma	TIS-230612FLY-94	18619	Week 2 Post-Mtb	119	159	120.5	145.5	244.25	191	162.5	168.5	187	175.5	209.75	114.25	132.25	162.75	171.5	125.75	154	158	436.5	265.25	157.75	144	1631.5	160	110	251.25	265.75	196.5	194	114.25	140	162	172	115.75	150.75	163.75	170.25	254	171.75	152.5	243	338.5	197.25	183.75	187	285.25
18719_wk26_post_plasma	TIS-230612FLY-106	18719	Week 2 Post-Mtb	110	154	115.5	143	223.5	177.75	130.5	175.25	167	172	212.25	117	133	158.5	220.75	129.25	181	167	387.5	285	145.75	147	1311.75	225	142.5	284.75	245	157.5	197.5	106.5	133	145.25	206.75	124.5	138.5	167	166.5	298.75	180	145	253.75	648	229	209	197	351
3618_wk26_post_plasma	TIS-230612FLY-238	3618	Week 2 Post-Mtb	207.5	389.5	322.75	159.5	710.25	230.75	295.25	406.5	461.75	206.25	309.75	172	131.25	226	201.75	141	217.5	192.5	331	387.25	217	135.75	1384	241.5	136.25	319.5	241.75	169.5	195.25	107	139.25	159	187.5	127.5	145.5	160	390	644.5	387.5	306.5	454	554	447	420.75	337.5	4033
4818_wk26_post_plasma	TIS-230612FLY-381	4818	Week 2 Post-Mtb	130.5	234.75	225	149.25	518.5	161	192.5	262.5	323	170.5	248.5	125.75	126	197.5	161.5	130	175.5	167.75	333	234.25	133.5	137	1045.5	149.25	133	219	202.5	163.5	187.75	129.75	131.5	162.75	156.5	110	154.25	157	144.5	224.25	140	152.5	203.5	176.75	156.5	166	195	864.5
3018_wk26_post_plasma	TIS-230612FLY-166	3018	Week 2 Post-Mtb	164	338	314	144.25	443.75	237.25	278	368.5	283.75	205.75	329.5	188.75	136.5	243.5	182.5	139.25	227	219	366	337	208	149	1682.25	217.5	137.75	304	257.5	170.75	223	137	127.5	177.5	183.75	133.75	185	157.5	342.5	722	528.25	165.5	514	430.25	488.5	550.5	327.75	1010.5
3218_wk4_plasma	TIS-230612FLY-193	3218	Week 4 Post-BCG	139	221	199	164.5	529.5	1244.25	661.25	229.5	394.25	170.5	246.25	160	140.75	176	649	170.25	195.25	203.75	424	383	225.5	140.5	1411.5	850.25	201.75	356.5	331.25	155	174.75	114	123	178.5	660.25	170	150.5	192.5	166	286.5	183.5	159	268.25	1474.5	549.75	230.75	224.5	936.5
4218_wk4_plasma	TIS-230612FLY-312	4218	Week 4 Post-BCG	205	409	384.75	169.25	2456.75	2249.25	358	530.75	649.5	170	260.75	161.5	137.5	222.25	218.5	132	200.75	193.5	407.5	431.25	270.5	135.5	1744.75	247.25	134.5	392	338	176.25	248.5	140.25	145	208.75	258	125	163.25	174.5	384	771.25	521.5	150	684	608.25	487.75	616	381.5	2142.75
2818_wk4_plasma	TIS-230612FLY-145	2818	Week 4 Post-BCG	183.75	536.75	592	152.25	1187	474	479	896.75	555.25	209	282	152.75	127.5	214	202.5	140.25	241	185.5	381.75	422	207.25	133.25	1263	343	220.25	331.25	251.25	167	220.5	128.75	129.5	170	189	126.5	170.75	154.75	405.25	680.25	497.5	158	538.25	575.5	452.75	541	370.5	1418.75
3318_wk4_plasma	TIS-230612FLY-205	3318	Week 4 Post-BCG	138.75	213	200.75	155.5	477.5	10722.8	303.5	273.25	317.25	159	211	111	147.5	159	832	136	158	171.5	393	547	251.25	128.5	1275.5	1099	183.25	364.5	255.75	170.25	239	130.25	119.5	166	1014.25	127.25	164.5	172	186.5	319.5	205.25	141.75	277	997.5	229.25	238	220.5	1024.75
4418_wk4_plasma	TIS-230612FLY-336	4418	Week 4 Post-BCG	138.75	343	243.25	153.5	777.75	235.25	235.5	328.5	551.5	171.75	398.5	169	131.75	186.25	167.5	111	185.5	166	416.5	507	231.75	151.75	1604	227.25	150	334.75	266.75	158	298.5	114.5	134.75	175	210	114.75	162.5	162.25	290.25	501.25	256.75	155.25	332	315.5	242.5	285	240.5	956.5
4118_wk4_plasma	TIS-230612FLY-300	4118	Week 4 Post-BCG	190.25	394	314.75	161.5	1119.75	58906.5	4088.75	469	732	202.5	327.75	178.5	141.25	265	4450.5	288.5	224.75	241.5	335	349.25	196.5	139.25	1422.75	4263.5	235.75	317.75	310	176.75	222	137.5	133	192	4123.75	243	171	212.5	315	525.5	351.5	159.5	412.75	4376.75	513.75	373.75	334.5	1830
4318_wk4_plasma	TIS-230612FLY-324	4318	Week 4 Post-BCG	205	363.75	378	149.75	788	389.25	331.75	515.25	438.75	185.75	311.5	167	139	198.5	230.75	133.25	232.75	193.5	425.5	322	197.25	129.25	1863.5	242	136.75	341.5	267	171.25	218	133.5	138	170.5	245	124.5	180.25	157.5	182.5	343.25	227.5	150	296.75	403.75	227.5	243	228.5	484.75
2718_wk4_plasma	TIS-230612FLY-133	2718	Week 4 Post-BCG	241.25	486.5	470.5	197	1011.5	22097.2	2225.5	838.25	795.5	181.5	265	126.25	134.5	175.25	1373.5	162.75	172.75	167	381	363.5	178.5	149.5	1796	1433	176.5	273.5	247.75	189.25	231	112.75	132.25	160	1548.5	181.5	152.25	165.5	372	555.75	297.5	166.5	366	1683.5	664.5	379.5	266	2035
3418_wk4_plasma	TIS-230612FLY-217	3418	Week 4 Post-BCG	164.25	381.25	322.75	159.5	1107	3424	640	447	1007.5	235.5	422	257.75	139.75	289.25	909.5	161.75	308	247	359	459.5	220.5	132	1371	1256.25	165.5	355.75	261	156.5	219.25	126.75	129.25	175.75	935	130	153.5	171.75	267.25	603.5	389.25	147.25	465.5	1327.5	419.25	431.5	346.5	982
4918_wk4_plasma	TIS-230612FLY-396	4918	Week 4 Post-BCG	150.5	272	187	151.5	1420.5	49948.2	2925	298.5	887.5	186.25	322.75	169.5	146.5	280.5	4636.5	306.5	192.25	373	344.5	293.75	171.5	138	1882	5692.5	331.5	269	418.5	148.75	230	130	141.25	215.5	3938.5	250	151.5	223.5	155.5	272.5	148	146.75	321.5	5845.5	411.5	179	216.25	2384.5
4618_wk4_plasma	TIS-230612FLY-360	4618	Week 4 Post-BCG	125.75	215.75	150	144.5	436	310.5	183.75	245.5	273	177.5	226	112.5	138.75	169	192.75	121	168	159	303.25	231	153.75	139.25	1332.75	266.5	139	224.75	194	145.5	162.75	100.25	135.25	137.5	173.25	106.75	125	146.5	178.5	305	185.25	145.5	246.75	372.25	185.5	222.5	199.25	1362.75
3118_wk4_plasma	TIS-230612FLY-181	3118	Week 4 Post-BCG	146.5	284.25	279.5	152	537.75	255.75	220	358.75	597.75	184.75	236	139	129.25	171.5	192.5	115.5	170.5	172	380	380.25	204.5	133.25	1251.75	257.75	145.5	288	247.5	142.25	198	105.25	127.25	162.5	231.75	126	146.75	157.25	415.75	560	361.75	159	417	425	311.5	385.5	571.25	1384.5
4018_wk4_plasma	TIS-230612FLY-288	4018	Week 4 Post-BCG	375.75	820.75	919	175.5	2470.75	518.5	753.5	1251.5	1729	380.75	665.75	385.75	152	393	599.75	196.5	443.5	367.5	665.75	810.25	439	137	1783	578.75	187.25	583.25	467.75	270.75	351.5	182	140.5	259.75	641.5	160	264.75	217.5	606	1133.25	916.75	153.25	879	1357	963	932	616	535.5
2618_wk4_plasma	TIS-230612FLY-121	2618	Week 4 Post-BCG	145.5	309.75	257	155.5	1463.25	49178.5	10229.5	316.25	1357.5	261	464.75	277	137.75	388.25	7552.5	1383.25	304	393.5	414.5	479.75	290.25	142	1802	7449.25	1464	367.5	442	162	224.75	137	132.75	223	5801.25	840.25	170.5	262.5	488	908.5	691.75	163.25	826	5449.5	1875.75	764	599	1289.5
3518_wk4_plasma	TIS-230612FLY-229	3518	Week 4 Post-BCG	199	320	434.25	157.75	2450.75	64563	1436.75	469.75	843.5	209.5	297.5	181	138.5	261.5	4854.5	190	227.5	300.5	394.75	358.75	208	133.5	1811.75	4851.5	207.75	290.75	396	170.75	231.5	156.25	134	236.25	5233	198.25	179.25	248.5	377	657.5	461	151.5	565.75	5830.25	570	526.5	414.25	1367
4718_wk4_plasma	TIS-230612FLY-372	4718	Week 4 Post-BCG	200.25	449	544.75	148.5	1333.5	8563.5	1231.5	728.5	1287	231	402.5	225.5	132.25	290	1305	195	321	275.5	404.25	475.5	259.25	142.75	1547.25	1513.25	200.5	345.5	298.25	186.5	227	147.5	139	184.75	1348.5	147.75	171.5	180.5	558.25	1253.5	877.75	154.5	888.5	2431.25	980.5	917.75	584	2431.25
17819_wk4_plasma	TIS-230612FLY-9	17819	Week 4 Post-BCG	231.75	379	396.75	164.75	1345.75	287.5	401.5	526.5	902.5	215	318	200.5	134.5	227.75	153	117	255.75	208.75	414	385	247.25	141.5	1381	182.5	166	342.5	281.25	163.5	205.5	132.25	141	163.25	154.75	121	169.75	155	188.5	243.5	147.25	142.5	241.5	182	158.25	191.5	196	1184.75
5018_wk4_plasma	TIS-230612FLY-408	5018	Week 4 Post-BCG	141	207	145.75	149.5	691.5	11100.2	165.75	184.75	196	208	248.5	155.5	168.75	217.5	779	134.5	210.25	233.25	405.5	332.5	226.75	177.25	1648	1150.5	160.25	324.25	329	152.75	230	144.5	163.5	190.5	1170.25	137.75	166	229.5	210	376	206	148	284.25	1578.25	232.5	249	203	2261
17919_wk4_plasma	TIS-230612FLY-21	17919	Week 4 Post-BCG	182	407.75	357	178.5	953.25	215.75	371.5	553	645.25	199.25	261.25	151.5	144.25	215.5	154.25	124.25	229.5	190	405	419.75	236.5	139.75	1315.75	225.75	176.5	352	251.5	155.5	177.5	107	136.5	136.5	148	132	153.75	143.5	447	868	552.75	151	572.75	440	488	580.25	404.75	786.5
3818_wk4_plasma	TIS-230612FLY-265	3818	Week 4 Post-BCG	168.75	234	186	151	729	56747.5	8759.75	294	565.5	222.25	238.75	121.25	129	175.5	4523.5	395.5	156.75	193.25	364	361.5	177.25	142.75	1428.5	4661.25	413.25	308	268	163.5	174.5	111.75	131.75	145.75	3893.75	294.75	134	158.75	305.5	436.25	233	153	326.5	3710.75	574.25	283	236	1959.5
4518_wk4_plasma	TIS-230612FLY-348	4518	Week 4 Post-BCG	292.75	823	956.5	175.25	1579.25	18858.5	2563	1387	993.25	251	412	259	145.75	293.25	1410.75	232.75	327	246	351	289.75	138.25	130.5	1296.75	1531.5	212.25	288.5	236.25	166	202.75	126	142.5	177	1352.5	199	160.25	166.75	169.75	325.5	201.75	154.5	266.75	869	288.25	226	198.75	916.5
18419_wk4_plasma	TIS-230612FLY-73	18419	Week 4 Post-BCG	124.5	191.5	143.5	152.25	279	233.25	186.75	183.75	238.5	186.5	227	138.75	131.25	189.75	236.25	115.25	189	186.25	325.25	205.25	146.25	153.25	1228	273.25	131.5	217.5	235.75	154.25	166.5	108	127.75	146.75	227	127	121	157.75	127.5	188.5	105.25	149.25	187.75	373	150	139.25	178	1111.5
18119_wk4_plasma	TIS-230612FLY-45	18119	Week 4 Post-BCG	145	246	170	145.5	2217	12735.5	6154	280.5	614.25	227.5	224.5	125.75	135	230.25	2501.5	471.75	152.5	212	272.25	207.75	137	127.75	1092	1962.25	338.5	197	213	193.25	177.75	98.5	124	178	1961.25	322.25	143.5	184.25	258.5	341	165	146.5	285.25	3527	946.75	188.25	207.5	2577
18019_wk4_plasma	TIS-230612FLY-33	18019	Week 4 Post-BCG	484.5	1160.75	1208.75	189.5	2003.5	600.5	1093	1386.25	1470.25	252.25	437	261.5	141.5	308.25	189	147.75	332.25	272.75	469.75	559.25	286.25	148.5	1489	242.5	189	421	343.25	193.25	257.75	138.75	140.75	223	189.25	140.25	216.5	174.5	217	342.75	204.25	145.5	266.5	219	232.75	248.25	228.75	1095.75
18519_wk4_plasma	TIS-230612FLY-85	18519	Week 4 Post-BCG	157.5	323.5	212.75	148.25	652	1946	383.25	317.75	432.5	179.25	255	142	128.25	194	721	154.75	202.25	187	333	330	188	126.25	1369.75	771.25	186	301.5	251.5	161	179.5	121.25	128.25	147	844.5	169.5	138.25	154	529.25	1065.25	779.5	170	700.5	1685.5	796.25	757	533.25	1471.5
3718_wk4_plasma	TIS-230612FLY-253	3718	Week 4 Post-BCG	159	226.25	189.5	144.5	698.75	2536.5	510.75	285.5	692	183.25	234.5	150.5	138.75	196.25	522.75	136	183	177.5	372.5	262.25	154.25	131.5	1382	804.25	163.5	242.75	226.25	150.75	179.5	104.5	125.25	152	652	130.25	141	168.5	169.5	273.25	160	147.5	263	754.25	269.75	198.5	203.75	782.25
3918_wk4_plasma	TIS-230612FLY-277	3918	Week 4 Post-BCG	115	180.5	116	160.25	856.75	35626.2	7521.75	164.75	709.75	213	262.25	164	135.75	260.75	4123.5	708.25	230.25	266.5	419.25	279.75	172.75	137.75	1675	4513.5	624.5	265.5	375.75	164	202.5	135	141	220.75	3687	507	169	257.25	206.75	338.5	210.75	140.75	325.25	4685	1122.5	245.5	249.75	1037.75
18219_wk4_plasma	TIS-230612FLY-57	18219	Week 4 Post-BCG	550	864	795.5	181.5	1000	547	786.5	799.5	764.25	261.5	405.5	252.25	141	272	215.5	190.75	290	235.5	428.75	398.75	247.75	132.75	1412.75	226.75	185.75	366.5	283.5	187.5	218	140.25	130.5	189.5	180.25	128.5	189	175	967.75	1343	892.25	250.75	901.5	677	817	747.75	594	1764.25
2918_wk4_plasma	TIS-230612FLY-157	2918	Week 4 Post-BCG	162	284.25	224.75	146.75	1296	14101.8	2461.5	359.5	1424.75	204	311.5	185.75	144.25	268.5	3238.5	533.5	237.5	319	516	586.25	386	147.25	1614	3647	590.5	449.75	519.5	172	191.5	127.5	132.75	216.5	3277	488.25	165.25	239	197.25	351.25	203	140.75	316.5	3432	866.5	238.5	276.25	1074
18619_wk4_plasma	TIS-230612FLY-97	18619	Week 4 Post-BCG	155	216	184.5	150	1087	14327.5	1401.75	226.5	310.25	194.5	220.75	132.5	130.5	203	693.25	155	189.75	237	415.25	274.25	185.25	135.5	1446.75	721.25	160	280.5	305	207	169	111.25	131.75	170.5	761.5	151.5	153.25	189	192	321	188	150	308.75	1591	339	224.75	232.25	408.5
18719_wk4_plasma	TIS-230612FLY-109	18719	Week 4 Post-BCG	143.5	229.75	175.25	139	332.75	180	182.5	238.75	251	173	251	150	137.75	189.25	248	133.75	187	172	347.25	240.25	154	124.75	1319.25	229.25	130	239.5	217.75	142.25	180	102.75	120.5	151.75	242	116	131.25	146.5	189.75	317.5	223.75	150.5	275.75	331.5	224.75	237.75	221.5	494
3618_wk4_plasma	TIS-230612FLY-241	3618	Week 4 Post-BCG	186.5	328.5	218.5	163.25	554	4775	1583.5	389.5	348.25	204	285.25	151	141.75	192.25	1071	198.5	182.5	193	337.75	537	220.5	128.75	1550.5	1245	243	283.5	292.75	150	206	104.75	141.75	162.75	1027.25	171	148.5	175.5	321.5	599.25	270	353	373.75	2885	729.25	328.75	255	4943
4818_wk4_plasma	TIS-230612FLY-384	4818	Week 4 Post-BCG	113.5	166.5	126.25	161	229	218	140.5	148.25	188.5	169	190.75	111	148.25	151.25	191.75	112.5	134.5	151.5	332.5	176	115.5	135.5	1443.25	182.5	138.5	201	208.25	150.75	171	82.5	118.75	139	194	121.75	140	146	114.25	159	85.5	144.75	164	251	119	114	153.5	1333.25
3018_wk4_plasma	TIS-230612FLY-169	3018	Week 4 Post-BCG	176.5	287.25	275.5	160.5	492.25	4945	252.75	317.25	338	208.5	311.5	200.75	133.75	249.5	318	142.5	245.25	204.5	350.25	316.75	200.75	127	1223.25	501	189	328	254.5	160.75	198.5	112.25	129.25	159.5	462	133.75	160.25	143.5	601.5	931.75	792.25	227.5	769.25	1010.5	720.25	808.75	564.75	1786.5
3218_wk28_post_plasma	TIS-230612FLY-194	3218	Week 4 Post-Mtb	163	343.5	272	142.5	327	196.5	243.5	379.25	254	172.75	247.5	150.25	133.5	181.5	222	141.25	175	184.75	461.25	604.75	300.25	154.25	1632	271.25	185.25	445.75	354.25	176	247.75	141.75	130.5	192	222	122.5	192.75	181	173.25	293.25	170.5	148.5	267.5	368	219.25	204.5	204	865.75
4218_wk28_post_plasma	TIS-230612FLY-313	4218	Week 4 Post-Mtb	171.25	308.25	417	153.25	557	154.25	290.5	504	289.5	204.75	254.75	168	137	183.5	193.75	144.5	228	201.5	320.75	369.5	219	140.5	949	180.5	134.5	317	254.75	181.75	193.75	106	131.25	163.25	196	116.25	163.5	161	287.5	460.5	328.75	150.75	368.25	341	311.5	333.5	250.5	964.5
2818_wk28_post_plasma	TIS-230612FLY-146	2818	Week 4 Post-Mtb	763.75	1782.5	1578	161	1030.75	662	1389	1974.75	608.5	281	452	264.75	137.75	309	207.5	188.5	286.5	239.75	481.5	611.75	311.25	124.25	1490.75	234	185.5	493.5	327.75	219.5	264.5	144.5	127.25	215	171.5	144.5	205.75	180.5	338	639.75	389.5	158.75	440	354.5	372	433.5	303.75	912.25
3318_wk28_post_plasma	TIS-230612FLY-206	3318	Week 4 Post-Mtb	215.5	431.25	277	153.75	250.25	337	436.5	467.5	217.25	189	224	153.25	139	201.5	362.5	178	176.75	186.5	435	443.25	257	138.5	1473.25	430.75	197	408.75	360.75	151	164.5	111.75	132.5	150.25	387.75	146.5	145.5	168	151	210.5	134.5	152	209.25	773.5	410.5	161	184.25	670.75
4418_wk28_post_plasma	TIS-230612FLY-337	4418	Week 4 Post-Mtb	213.25	585.5	538.5	154.5	297	269.5	433.75	751.75	234.5	225	320	174.25	141.25	221.25	173.5	148.25	255.5	195.75	607.5	821	439.75	142.5	1543	170	135.75	503	417.25	141	208	130.5	126.75	157	158.5	116.75	145.25	156.5	247	384	214.25	148	267.75	232	240.5	255.75	264.25	968.25
4118_wk28_post_plasma	TIS-230612FLY-301	4118	Week 4 Post-Mtb	198.5	417.75	379.25	143.75	1044.75	20379.8	1689.5	472	794	174.5	232.5	140.25	138.75	185.25	2792	268.75	169.25	184	320.5	277.5	184.75	148	1415.75	2183.75	191.75	269.25	277.25	172.5	209.25	120.5	129.5	195.75	2520.25	199.5	170.75	186.5	203	330.75	189.5	144.75	261.5	1961.5	350	230.5	212.75	2217
4318_wk28_post_plasma	TIS-230612FLY-325	4318	Week 4 Post-Mtb	154.25	318.5	258.5	136.25	642	172.5	254.5	387	460.5	194.5	244	167.75	124.5	191.5	150.75	128.5	202.25	182.5	362.5	241.5	165.25	124.75	1416.25	169.5	121	286.25	224.25	167.5	195.75	97.5	126.5	154.75	157.75	121.5	148.5	148	192.5	270.5	187.5	134	242.5	177.5	200	210.5	207.25	415.25
2718_wk28_post_plasma	TIS-230612FLY-134	2718	Week 4 Post-Mtb	225.75	631.75	786	158	1486.75	303	629	1161.5	789	226	341.75	203	146	242	207.5	153	294.25	216.25	426.25	437	272	149	1408.25	221	140.75	374.25	277.5	197.75	257.25	148	125	187.75	193.25	131.25	195.75	180	338.75	565.5	368.25	153.5	410	577.75	380.75	421	294.5	1263
3418_wk28_post_plasma	TIS-230612FLY-218	3418	Week 4 Post-Mtb	134	233	166.75	144.5	418.75	249.5	185.5	211.25	305.5	181.25	261	131.25	147.5	178.75	265.5	134.75	170.5	167	343	292.5	152.25	126.5	1296.5	306.5	134.75	244.75	216	156.75	192.75	111.75	133	152.25	283.75	124.25	151.5	155	258.75	501.75	269	161.75	340.25	483	328.25	336	271.75	1893
4918_wk28_post_plasma	TIS-230612FLY-397	4918	Week 4 Post-Mtb	219.75	403.75	322	156	789.5	534.75	357	477.5	517.5	223.25	288.5	157.75	131.25	207.75	469.25	130.5	205.75	205	333.75	325.5	170	139.5	1508	459.5	137.25	295.75	261	163	205.5	123.5	132.5	184.25	444	126.5	182	200	144	226	134.75	144.75	194.5	619.5	165.75	164	178.5	2485.5
4618_wk28_post_plasma	TIS-230612FLY-361	4618	Week 4 Post-Mtb	132.25	184.75	132	151.5	326.5	148.5	147	172	253	164.75	190.75	102.75	122.5	151.5	166	116	148.5	136	330.5	209	113	145.25	1153.75	170	117.75	226	207	141.5	156	112	131.75	144	157.5	112.25	128.5	145.25	162	232	139.5	151.25	200.5	204.5	164	151.5	178	903
3118_wk28_post_plasma	TIS-230612FLY-182	3118	Week 4 Post-Mtb	267.75	587	470.75	150	557	329.25	467.5	600.5	354	227	417.75	200	145.5	242	184.5	135	260	232	479	601	320	139.5	1940	203.5	148	385	361.75	188	323.75	155	129.75	190.75	179	134	182.75	186.25	372.75	578.25	376.25	151.25	418.25	315.5	363.5	383	299	1033
4018_wk28_post_plasma	TIS-230612FLY-289	4018	Week 4 Post-Mtb	395	1032.5	1066.75	149.5	828.25	564.5	942.5	1197.25	517.5	296	384.75	222.75	151.75	234	242.5	140.5	255.5	242	535	565.25	359	140	1502.5	241	138.25	446.5	385	261	220.5	137.5	133.5	177	293.5	131.5	172.5	170.5	370.25	647	425.5	157.5	447	687.75	443.75	446	300	1145.5
2618_wk28_post_plasma	TIS-230612FLY-122	2618	Week 4 Post-Mtb	187.5	389	347.5	136.25	519	3766.5	1781	401.5	468.75	270.25	368	237.75	136.5	300	1564.25	413	269.75	289.75	443.25	432.75	289	144.75	1568.75	1823.25	463.25	369	355.25	233.75	243	169	140.25	227	2063.5	405	218	272	293.5	566	355.5	163.75	427.75	2894.5	1203	389.5	290	887.5
3518_wk28_post_plasma	TIS-230612FLY-230	3518	Week 4 Post-Mtb	130	235.5	228	156	518.5	10717.5	191.5	216.75	280.5	172.75	228.75	157.5	145	208.25	1642.25	133.5	180.5	219.25	351.25	268.25	174	133	1397	1694.5	139.75	281.5	313.75	173.75	182	115.5	131.75	184.75	1815	132	155.5	213.25	456.25	410	288	140.25	378.25	2669.25	306	330.75	303.5	688
4718_wk28_post_plasma	TIS-230612FLY-373	4718	Week 4 Post-Mtb	197.5	444.75	385.5	162.25	709	312	355.5	452.25	574.75	210.5	283.5	172	134.5	218.25	263.5	146	212	220.5	278.5	270.25	148.5	133.25	1197.5	241.75	128	242.5	241.5	152.75	164	110	137	158	262.75	125.25	134	153	544.75	1183.75	800	168.25	807.5	1011	815.75	829.25	562.5	3074.25
17819_wk28_post_plasma	TIS-230612FLY-10	17819	Week 4 Post-Mtb	116	190.25	147.5	164.25	326.75	138.5	153.25	222.75	221	170	220.75	128.5	139	169	152.75	118.5	174.5	173.5	319	248.25	152.5	133.5	1385.5	142.5	123.75	245.25	227	160	185	92	136	148.5	156	115.25	144	136.75	137	185.5	105	144.5	186.25	142	121.5	136.5	158	963
5018_wk28_post_plasma	TIS-230612FLY-409	5018	Week 4 Post-Mtb	112.5	157.75	118.25	140.25	262.25	357.25	118.5	140.5	193.5	215	270.5	166.5	183.75	229.5	235.5	147	225.75	238.75	396	306.25	175.75	214.5	1338.25	242.5	162	313.75	288.5	176.5	210.25	118.25	166.25	208.75	234.75	147.75	199	172.25	242.75	390.25	253.5	149	335	430.5	273.5	296.25	234.75	1331.5
17919_wk28_post_plasma	TIS-230612FLY-22	17919	Week 4 Post-Mtb	130.75	268	228	158.75	422.25	146	204.75	381.25	302.25	185.5	254	126.75	141.5	166.5	157	125.25	175	189	417	551.5	276	142.5	1464.25	150.5	119.75	352.5	311.5	156	195.75	123.5	145.25	164	143.25	112.75	148	151.5	307.25	664	398.75	155.5	439.5	300	378	424	300.75	383
3818_wk28_post_plasma	TIS-230612FLY-266	3818	Week 4 Post-Mtb	215	323.5	476	157	1688.75	6121	758.25	453.5	852.5	178.5	233.5	125	131	174	782.5	196.5	196.25	208.75	351.25	344	182.75	149.25	1173.75	1026.5	192	256.75	270.5	159	180.75	114.5	131.25	156	902	146	145	180.5	280.5	368.5	226	146.5	318.25	893.5	267.75	278	255.75	764.25
4518_wk28_post_plasma	TIS-230612FLY-349	4518	Week 4 Post-Mtb	170.25	362	287.75	163.75	782	1375.25	629.25	427.5	431.75	192	322.25	164	143.5	215.75	689.75	185	242.5	197.5	339.75	315	170.75	135	1160.5	538.75	149.25	233	249.75	145.75	191.75	124	127.5	145.75	532	136.75	144	149.5	136	273.5	155.75	141.5	228.25	857	343.5	187.5	182.25	731.5
18419_wk28_post_plasma	TIS-230612FLY-74	18419	Week 4 Post-Mtb	219.5	436.5	362.25	156.25	425	261.5	337.25	417.5	313	193.5	259.25	151.75	139.75	184.25	158.5	138	185.75	184	423.75	417.5	231	138	1644.5	182.25	145.75	344.75	300.75	174.25	208.25	139.25	136	150.5	157.5	127.5	174.5	172.5	156.5	224	129.5	148.5	215.25	145.25	161.5	166.5	189	1098
18119_wk28_post_plasma	TIS-230612FLY-46	18119	Week 4 Post-Mtb	138.5	268.75	220.5	145.5	289.5	178.5	228	346.25	211	232.5	281.25	158.5	121.5	224.5	195.25	156.5	223.5	196.25	539.25	440.75	301.75	144.5	1939.5	215.75	143.5	386.5	353.75	210.75	204	119.5	133.5	208	170	120.5	159.25	171.5	293.5	408.75	240.75	149	305	324	302.25	260	244.25	1635.25
18019_wk28_post_plasma	TIS-230612FLY-34	18019	Week 4 Post-Mtb	1752.25	2983.5	2401.25	154.25	740	1817.5	2170.25	2708.25	356.75	179	274.25	159.75	136	199.5	205	156	197.25	185.25	685	751.5	534.25	155	1738	155	131.25	630.75	475	165	215.5	124.25	135.75	161.5	160.25	114.5	156.5	154.75	169.75	357.25	224	148	299.5	210.25	243.5	237	235.5	560.75
18519_wk28_post_plasma	TIS-230612FLY-86	18519	Week 4 Post-Mtb	603	947	909.75	152	456	710.75	949.25	1050	356.5	185	275.25	136.5	143.5	173.5	268.25	155.5	170.5	172.75	558	627.5	342.25	140	1922	302.25	167.5	479.5	411.5	155.75	272.25	131.5	139.25	163	249.75	121.25	145	159	514.5	956.75	583	157.5	639	804	563.5	624	414	1183.75
3718_wk28_post_plasma	TIS-230612FLY-254	3718	Week 4 Post-Mtb	115.5	161.75	124.5	156	310	140.5	144.5	153.75	285.5	156	197.25	114.25	128	162	180.75	131	149	158.25	337.25	214.75	136	129.5	1326	177	129	210.5	231.5	152.25	164	94	124	143.25	176.25	115.75	129	154	183.5	311	187.5	154.5	247.75	260.25	208.5	222.5	201.25	800.5
3918_wk28_post_plasma	TIS-230612FLY-278	3918	Week 4 Post-Mtb	113	143	94.5	144.25	234.5	2016.25	387.5	119.25	206.5	179.75	179.5	118	133	151	754.25	170.5	130	157	300	205.5	130.25	118	1383	677.5	167.25	221.75	269	153	140.25	96.75	141	151.5	755	152.5	125.5	156.5	158.25	179	110.5	146	194.25	635.5	227.25	130.5	164	1363.25
18219_wk28_post_plasma	TIS-230612FLY-58	18219	Week 4 Post-Mtb	131.5	195.75	130	142.5	325	155.5	153	172.25	223.5	244.25	244	134	130	186.75	158.25	139.75	184.75	171.5	551.5	344.5	188.25	141.5	1620	142.25	119	325.75	307.75	230.25	191.25	109.75	129	158.5	151	126.25	145	166.75	556.5	597	289	336.75	350.75	289	314.25	365	426.5	1238.5
2918_wk28_post_plasma	TIS-230612FLY-158	2918	Week 4 Post-Mtb	131	198.5	179.25	146.5	365.5	648	196	193.5	329.75	160	206.5	128.5	127	148	641.5	161	174	193.25	341.5	291.75	171.5	141.25	1272.25	554.75	174	257.25	254.25	137.25	175	128	128.5	162	514.75	136.5	133	175.5	169.75	270	152.75	142.25	230.75	744.75	260.5	184.25	197.25	1100
18619_wk28_post_plasma	TIS-230612FLY-98	18619	Week 4 Post-Mtb	113.25	172.5	110.5	150.25	279.25	184	152	192.5	208.5	205.25	200.5	121	136.25	174.5	162.5	126.75	168.25	157.5	467.25	276.5	167.5	130	1494.5	171	122.25	282.5	286.5	202	178	111.75	120.5	154.5	162.25	120	137.25	156.5	200.25	304.75	197.25	144	262.25	355.75	239	228.75	249.5	355.25
18719_wk28_post_plasma	TIS-230612FLY-110	18719	Week 4 Post-Mtb	118	243.75	175.75	144	267	191.75	200.25	253.75	195.5	192	242.25	132	141	179	232.25	136.75	172.25	169.5	439	362.25	214	138.5	1790.5	216.75	134	327.75	310.5	150	175.5	117	133.5	157	180.75	116	134.5	156.25	220	354.25	250	144	305	645	295.5	280	235	493
3618_wk28_post_plasma	TIS-230612FLY-242	3618	Week 4 Post-Mtb	208.5	385.5	274.5	160.5	564	210	278.5	363.5	344.5	194.75	254.5	154.5	140.5	217.75	197	141.5	207	193	283.25	333	178.75	137	1168	211	158	265	219.75	159	184.5	107.5	134	149.5	190	111.25	139.75	150.75	321.5	560	321.5	338.5	395	474.5	357.25	365.5	286.5	3968.25
4818_wk28_post_plasma	TIS-230612FLY-385	4818	Week 4 Post-Mtb	155.25	328.75	315	152	537.5	186.5	251	436.25	360.75	193.5	258.75	172	136.75	202	157.5	143	201	176.75	319	238	151	141.25	1058.5	167.5	148	228.25	211.25	142	179	116.75	132.5	163	149.25	127	140	143	141.5	241	139.75	143	217.5	170	158.75	168.5	187.5	1114.75
3018_wk28_post_plasma	TIS-230612FLY-170	3018	Week 4 Post-Mtb	182	399.25	371.5	153.75	443.75	257.75	347.5	408	328	210.25	328.25	185.25	131.5	230	175.75	134.75	240.5	197.75	375.75	391.5	245.25	142.25	1787.75	201.25	124	352.5	320	170.5	219.25	117.5	119.5	167.75	168	107	167.75	162.25	368	735	520.5	158.5	547	482.5	472.25	583.25	341.5	1140.25
3218_wk9_plasma	TIS-230612FLY-196	3218	Week 9 Post-BCG	163.75	351.25	269	162	1030	4146.75	408.75	485.5	616.75	195	334.25	174.25	132	220.5	745	137	242	202.25	574.5	898	415	148	1570	885.75	185.5	612.25	416	169	250.25	144.5	124.75	210.5	809	140	190.75	184.25	200.75	383.75	242.75	142.5	322.5	1042	319	274	244	785.75
4218_wk9_plasma	TIS-230612FLY-315	4218	Week 9 Post-BCG	176	351.5	402.75	161.5	2514	2099.75	361.25	476	570.25	179	263.5	148.75	138.25	232	282.5	123.5	191.75	200	456.5	493.25	287.25	145.5	1509.5	371.75	168.5	397.5	366.5	165.25	213.5	128.75	133.75	216.5	407.5	119.5	169	195	468.25	855.25	610.25	162.25	698	610	586.5	701	470	1931.25
2818_wk9_plasma	TIS-230612FLY-148	2818	Week 9 Post-BCG	213	466	560.5	143	967.25	227	452	805	490.5	219.75	349	201.25	127.75	226	165	130.75	230.5	186.5	403.25	509.5	261.25	138.5	1197.75	252	173	378.25	264.5	181.75	215.5	120.75	136.25	173	160	123	154.5	152	447.5	698.25	492.75	151.75	542.5	459.75	468.5	560	377.75	1129
3318_wk9_plasma	TIS-230612FLY-208	3318	Week 9 Post-BCG	132.25	156	112.75	142.25	726	15073.2	4841.5	139.5	690.25	169	227.75	140.25	131.5	198.75	2253.25	406.25	177	230	439	305.5	171	118	1356	2392.5	481.25	269.75	291.5	166.5	201.75	119.5	132.25	165	2244	414	152.25	206	170.25	256	172.5	158.75	271.5	2950.5	815	200	229.25	751.25
4418_wk9_plasma	TIS-230612FLY-339	4418	Week 9 Post-BCG	257	408.75	535	165	1193	261.5	444.5	946	873	208.5	341.5	178.75	141	206.5	157.5	102	226	218.5	614.25	896.25	490.75	150.5	1657	263.75	223.5	675.5	501.5	143	169.75	95.5	140.25	143.5	177	121	143.5	156.25	320	460.5	221.5	149.75	297	345.5	262.75	294	347	1253.5
4118_wk9_plasma	TIS-230612FLY-303	4118	Week 9 Post-BCG	226	663.75	649.5	158	1542.5	44200.2	4024	828.5	1312.25	263.25	352.75	252.75	136.5	295.75	3806	279.5	287.25	278.25	393.5	461.75	275.25	135.5	1200	4661	284.75	346.25	330	167	237	150.75	130.5	237	3909.5	241	201.5	212.75	299.75	513.5	332.5	145	412.5	4288	497	350.75	332.25	1893
4318_wk9_plasma	TIS-230612FLY-327	4318	Week 9 Post-BCG	167.5	316.5	280.25	151.25	980	205	266.25	446	587	207	315	160	136	218	170	126.5	227	226.75	423.5	399	228.25	137	1748.5	192.25	132.75	350.25	270.5	188.25	236.5	149.5	126.5	205	153.25	117	184.75	166.75	255.5	436.75	293.25	146.5	359.75	262.25	281	334	258.5	341.75
2718_wk9_plasma	TIS-230612FLY-136	2718	Week 9 Post-BCG	295.75	727.75	644.25	203	1366	5749.5	1262	1004	928.75	207.5	312	154.25	151.25	198.5	724.25	134.5	197.5	183.5	378.5	423.75	233.75	156.5	1614.5	866.75	172.5	318	286.5	190.75	233.5	133.5	142.5	180	910	150.5	170.5	166.75	333	535.5	344.5	161.75	388.75	1318.75	434.25	375.75	272.75	1878
3418_wk9_plasma	TIS-230612FLY-220	3418	Week 9 Post-BCG	130	301	188.5	159	1112.25	528	285.75	310.5	734.5	227.25	406	208	143.25	250.5	566	148.5	255.25	216.75	369.75	471.75	199.75	138.25	1355.75	871	197.5	343	289.75	148	221	122.25	126	156.5	637.5	130.25	148.75	158.75	197.5	453	260.5	148	326.25	950.75	349.5	317	243.5	1017.5
4918_wk9_plasma	TIS-230612FLY-399	4918	Week 9 Post-BCG	127.5	237.5	152.75	147.75	969	36763.5	1037.5	191.5	544.75	177	278	132.75	144.25	227.5	4645.75	318.25	168.25	311.75	308.75	284	139.25	130.5	1549.25	4748.75	337.5	224.25	329.5	154.5	213.5	109.25	141	184	3051	230	141.5	255	153.75	264.25	127.5	152.25	264	5259.25	429	146.5	206.75	2394.25
4618_wk9_plasma	TIS-230612FLY-363	4618	Week 9 Post-BCG	145	276.25	210.5	157.75	721.75	299.5	216.75	291	413.75	200.25	275.5	143.5	136	187.5	177.5	123	205.75	177.25	329.75	280.5	168	133.5	1265.75	242.5	147.75	242	219	156.75	161	113.25	130.5	164	182	107	146.75	136.25	200.5	379	228.5	144.75	286	378	218.25	248.5	205.25	1618
3118_wk9_plasma	TIS-230612FLY-184	3118	Week 9 Post-BCG	112.5	172.5	110.5	148.25	279.5	133	123.75	147.5	205.75	160.25	249.5	118.25	132	172	167.5	115.75	150.5	146	324.25	275.25	125.25	123.5	1218	186.5	119.25	206	197.75	150	213.25	94.5	130	146.5	196.25	111.75	145	140.5	433.25	363.75	159.5	152.25	215.5	248.75	174.75	173.5	186.75	1201.25
4018_wk9_plasma	TIS-230612FLY-291	4018	Week 9 Post-BCG	317.75	682	705.5	172	1590	736	706.5	859	1203.25	332	470.5	283.5	150	328.25	737.5	179.75	345.25	278.5	524.5	561.5	282	134.25	1573.75	788	201.5	405.75	320.5	221.5	246.25	140.5	133	207	760.25	169.25	184.5	178.75	788.75	1199.5	834.5	164.75	877	1519	945.25	884.75	649.5	1133.5
2618_wk9_plasma	TIS-230612FLY-124	2618	Week 9 Post-BCG	151.25	325	288.5	135.5	894.25	27649.8	6423.5	391	1126.5	305.75	598.25	360.25	136	440.5	4950.5	988.5	461.75	493.5	491	578	387.5	152.25	1823	5284.25	1106.5	460.5	565.75	172.75	242.5	146.25	131.25	244.25	4634.5	662.5	188.5	251.5	886.75	1445.25	1040.5	178.75	1184.5	5275	1962	1104.5	830.5	1308.5
3518_wk9_plasma	TIS-230612FLY-232	3518	Week 9 Post-BCG	178.5	309	344.5	157	1278.5	23257.2	410	400	638	212.25	343.5	191.25	146.75	266.75	2803.5	157.25	247	265.25	364.5	311.25	168	124.5	1410.5	3111.5	167.25	261.5	324	149.25	208.75	125.5	135.25	202.5	2917.25	147.25	180	229	439.5	678.5	453.5	161	510.5	3784.25	531	461.5	398.25	900
4718_wk9_plasma	TIS-230612FLY-375	4718	Week 9 Post-BCG	205	375	362	143	989.75	1566.5	602.5	631.25	1062.75	212.5	344.25	199	136.75	258.5	855	149.5	236.5	216.5	338.25	383.5	191.75	130.25	1346	1030.75	179.5	285.5	280.5	139	191.5	121.5	128.25	169.5	882	135.5	150.5	153	428	1062.5	593.75	169	664	1802.5	706	705.75	485.5	2997.25
17819_wk9_plasma	TIS-230612FLY-12	17819	Week 9 Post-BCG	233	490.75	386.5	162.5	931.5	286.25	371.5	580.5	531	220	287.25	177.25	124	217	147.5	118.5	234.25	189.5	435.25	379.75	205.75	136.25	1591.5	167.5	161	334.5	282	176.75	212	129.25	132.5	157	155	136	156.25	161.75	174.25	242.75	154.25	146.5	237.75	152	164.25	192	195.75	1150.75
5018_wk9_plasma	TIS-230612FLY-411	5018	Week 9 Post-BCG	142.25	217	163.25	170	599.25	7176	191	215.25	235.5	229	280.5	164	187.75	246	810.5	156.25	262.75	242.25	618.5	461	248	232.75	1936	902.75	186.5	427.5	387.25	223	261	171.5	202.5	218	1058.5	175	219	222.5	266.5	450	286	153.5	345.75	1368	300	309	268.75	1415
17919_wk9_plasma	TIS-230612FLY-24	17919	Week 9 Post-BCG	175.5	467.25	373.5	171	1040.25	203.25	329.25	456.25	686	185.75	290.5	141	141.75	194.5	145.75	118	196.75	187.25	344	325.25	178.5	145	1143.5	188	143	253	211.25	165.5	207	123.25	133.25	164	156.25	121	149.25	149.75	490.5	1047.75	714	158.75	689.5	557	618.75	773	499.25	1134.5
3818_wk9_plasma	TIS-230612FLY-268	3818	Week 9 Post-BCG	146.75	240	214	139.75	530	30137	4321.5	264	429.75	216.75	244	155.5	135.25	200.75	2987.25	306	185.75	214.75	436.5	380.75	187.25	152.5	1620.25	4272.25	411.5	321.5	326	160.5	155.25	100.25	127.25	151	2874.25	257.5	129	148.5	303.25	421.5	245.75	151	340.5	4660.5	622	307.25	239.75	1193
4518_wk9_plasma	TIS-230612FLY-351	4518	Week 9 Post-BCG	321	667	1018.75	157.5	1151.25	13539.5	2716.5	1315	637	261.75	464	248.75	127.5	294.5	1972	306.25	329.5	263.25	375.75	355.25	172	132	1357	2326.75	280.5	270	244	157.75	184.25	107.5	132.5	152.25	1579.75	222	149.75	168	155.5	307	180.5	152	234.5	1422	436	211.25	185	875.5
18419_wk9_plasma	TIS-230612FLY-76	18419	Week 9 Post-BCG	125.25	173	123.5	149.5	600.75	131.75	135	178.25	386.25	204.75	345.5	169.25	140.5	211	146	115	243.75	190.75	397	280	154	142.5	1487	148	132.25	266.25	245	155.75	166	104.5	135	148	150.75	124.5	130.75	135.5	185.25	253	174	151	244.5	172.5	183.5	214	204.75	385.5
18119_wk9_plasma	TIS-230612FLY-48	18119	Week 9 Post-BCG	169.75	222.25	178.75	146.75	1118	831	1127	301.5	443	223.5	305.75	146.25	130	230.25	738.75	197.5	210	212	316.25	263.5	143.75	142.25	1064.5	687	200.75	220	217.75	210.25	190	121	133	199.25	618.5	187.5	162	189.25	290	372	200	143.75	312	1319	607.25	233	222	2619.5
18019_wk9_plasma	TIS-230612FLY-36	18019	Week 9 Post-BCG	401.75	1011	1053.75	195.5	2073	481	881	1218.75	1550.75	242.5	369.5	210.75	146.75	284.5	185	162	300.25	245.25	485	529.25	276.5	142.75	1702.25	241.5	191.25	397	338.75	178.75	284.75	182	139	240.5	194.75	144	214.75	197.75	201.5	330	236.5	148.25	268.25	243.5	242	265.75	240	808.5
18519_wk9_plasma	TIS-230612FLY-88	18519	Week 9 Post-BCG	125	172.75	126.5	145.25	374.75	672	174.5	156.5	248	193.25	262.75	145.5	146	188.75	417.5	134	193	172	388.5	263.5	158.75	139	1291	431	145.25	237.5	241.25	165	165.75	110	139	153.5	454.5	120.75	137.5	156.75	346.5	646.5	458.5	146.5	492.25	1013.75	509.25	455.5	379.5	1424
3718_wk9_plasma	TIS-230612FLY-256	3718	Week 9 Post-BCG	135.5	234.5	191.5	147.75	545	308.25	223.5	272.5	725	186.25	252	147.25	137.75	192	324.5	136.25	187.75	184.25	422	295.5	159	146.75	1584	407.25	139	270.25	244.75	153.75	177.75	107.75	129.25	164.75	412.75	118.75	149	155.25	237.25	374.75	238.5	151.75	329.5	507	294.5	271	267.25	743.75
3918_wk9_plasma	TIS-230612FLY-279	3918	Week 9 Post-BCG	139	283.5	218.5	137.5	919.5	26754.2	5502.5	234	718.5	216.5	313.5	191.75	133.5	268.5	4041.5	670.25	242.5	292.5	358.75	265.5	152.75	133.5	1653.5	4093.5	609.25	260.25	350.25	162	209	141.25	130.25	209.75	3383	486	187.75	246	249.5	416	272.25	152.5	381	3483.5	862.75	315.5	298.5	1013.75
18219_wk9_plasma	TIS-230612FLY-60	18219	Week 9 Post-BCG	259	539	436	170.5	906.5	230.5	416.25	457.25	793	257.25	397.5	254.75	133.75	302.5	192	154.25	294.5	243.5	437.5	455.5	251.5	134.75	1262	219	181.75	385	285	164	203.25	133.25	132.25	166.75	158.5	137	170.25	153	732.75	1112.75	672.5	195	871	634.5	749	847.25	532.5	1339.5
2918_wk9_plasma	TIS-230612FLY-160	2918	Week 9 Post-BCG	150.5	313	240	149.75	723.5	3055.5	640.25	280.75	640.25	203	311.5	175	139	237.5	1318.75	274.5	224.25	256.25	447.25	508.5	275.75	136.75	1702.25	1201.75	227.75	422.5	377.5	184.75	237	137.75	129	201	1352.25	228.75	163	223.5	210.5	359.25	224.25	143	295	1614	518.5	240	251	1076.25
18619_wk9_plasma	TIS-230612FLY-100	18619	Week 9 Post-BCG	139.75	224.5	151.25	155.5	841.75	4862	642	199	347.5	204.75	237.5	144	149.75	189	486.75	136.25	204	223.75	406.5	262.75	173.75	135.5	1412	424	140.5	256.5	291.25	189.75	195.25	123.25	133.25	174	503	133.25	146.25	178.5	209	315.5	211	152	312.25	1156	343.5	237.75	242.75	488.75
18719_wk9_plasma	TIS-230612FLY-112	18719	Week 9 Post-BCG	131.25	222.5	182.5	140.5	315	282.25	199.25	270.25	241.5	155.75	222.5	114.25	126.25	165	328.5	124.5	164	168.5	311	210	154.5	137	1179.75	327.5	133.25	233.5	196.5	136.5	154.25	99.25	134	130.5	285	129.5	129.25	139.5	196.5	330.5	220.75	143.5	290	775.75	245.75	258.5	227.75	439.5
3618_wk9_plasma	TIS-230612FLY-244	3618	Week 9 Post-BCG	150.5	250.5	199.5	159	508.75	1241.25	600	347.5	292	190	286.25	142.5	131	187.5	592.5	158.5	175	178	365	553.5	261.5	139.5	1415.5	777.75	189.75	343.25	293	157.25	188.5	84.25	127.75	143.5	565.25	148.25	151.75	162.5	236	418.25	212	252	276.5	1847	478.5	235.75	221.5	3789
4818_wk9_plasma	TIS-230612FLY-387	4818	Week 9 Post-BCG	150.5	321	244.5	157	557	213.25	216.5	351.25	381.5	189	271	163	144.5	212.25	150	119.25	223.25	200.75	343.75	248.75	136.75	140	1318.5	172.5	146.5	244	221.5	143.75	185.5	109.25	142.5	135.5	154	115.5	145	156.5	134	229	133	146.5	216	158.5	151	145.5	181	1463
3018_wk9_plasma	TIS-230612FLY-172	3018	Week 9 Post-BCG	190.25	297.5	356.25	161.25	642.5	458	263.5	462.25	436.75	227	357.75	221.75	140.25	266.25	187.25	140	266	216.5	350.75	356	223.5	131.25	1455	305.5	194	345	267.5	174.25	201.25	132.75	136.5	173.75	248.75	130	173.25	172.75	667.5	1094	834.5	179	933	813.5	831.5	907	627	1670
[truncated: 44 more columns]

## Sheet: BAL_raw
Sample Info				Isotype Luminex
Sample	Tissue UID	Animal	Timepoint	Mpt64.IgG1	HspX.IgG1	GroES.IgG1	EBOV.GP.IgG1	PPD.IgG1	LAM.IgG1	PstS1.IgG1	Ag85A.B.IgG1	Apa.IgG1	Mpt64.IgG2	HspX.IgG2	GroES.IgG2	EBOV.GP.IgG2	PPD.IgG2	LAM.IgG2	PstS1.IgG2	Ag85A.B.IgG2	Apa.IgG2	Mpt64.IgG3	HspX.IgG3	GroES.IgG3	EBOV.GP.IgG3	PPD.IgG3	LAM.IgG3	PstS1.IgG3	Ag85A.B.IgG3	Apa.IgG3	Mpt64.IgG4	HspX.IgG4	GroES.IgG4	EBOV.GP.IgG4	PPD.IgG4	LAM.IgG4	PstS1.IgG4	Ag85A.B.IgG4	Apa.IgG4	Mpt64.IgA	HspX.IgA	GroES.IgA	EBOV.GP.IgA	PPD.IgA	LAM.IgA	PstS1.IgA	Ag85A.B.IgA	Apa.IgA	Mpt64.IgM
3218_pre_bal	TIS-230612FLY-185	3218	Pre-BCG	103.75	129.5	62.25	134	146.75	111	93.5	84.25	140.75	141.25	141.75	87.75	144.5	126.25	142	123.25	114.5	130	276	164.5	96.25	133.5	1166	130	123.5	198	194.5	130.5	142	93	135.75	126	154.75	114	120.25	134.5	118	129	73.25	144	161	122.25	98.5	101	148.25	214.25
4218_pre_bal	TIS-230612FLY-304	4218	Pre-BCG	96	121	70.5	143.25	147	112.75	91.5	86.25	139.5	141	137.75	90.5	129.75	130.25	153.5	113.5	124	131	386.75	160.5	123.75	132.25	1565.5	150	122.25	239.75	248.75	152.5	141.75	88.5	127.75	134.5	139.25	110.25	119.75	137.5	110	141.5	74	154.5	147.5	123.5	115.75	99.5	162	437
2818_pre_bal	TIS-230612FLY-137	2818	Pre-BCG	104.5	122.5	65.5	137.75	142	112	94.75	86.5	144.5	140.25	159.5	91.25	138.75	133.5	143.25	115.5	127.75	138	329.25	168	121	127.25	1539.5	152.25	125	192	185	139.5	155.25	90	135.5	132	132.5	99.5	117.5	135.5	140.75	138.5	78	145.25	149.25	113.25	99.75	94.25	853.75	198.5
3318_pre_bal	TIS-230612FLY-197	3318	Pre-BCG	103.25	130.5	72.5	142.25	146.25	109.25	91	88.5	145	133.5	148.5	91.75	137.5	122.25	143	115.25	135.75	132.75	289.25	146.5	102.25	116.5	1096.25	138.5	120	191.75	206.5	149.25	132.75	101.5	130	137.5	145.25	105.5	114.25	118.75	102.25	135	80.5	146.5	154.25	126.75	104.5	98.5	155.5	116.75
4418_pre_bal	TIS-230612FLY-328	4418	Pre-BCG	99.5	126.75	63.75	138	145.25	114.5	86	83.5	148	141	144.75	87.5	124.5	140	135.25	116.75	130.25	140.5	325.75	167.5	95.5	126	1066.75	149	114.75	229.25	198.75	142.75	140.5	100.5	129	135	141	115.5	117.25	153.5	107.5	131	92.5	146.75	167.5	118.5	116.5	94.25	2109.25	189.5
4118_pre_bal	TIS-230612FLY-292	4118	Pre-BCG	97.75	120.75	68.25	135	145.25	116.5	92	92.5	135.5	136.25	148.25	88.5	121.5	136.5	143.5	109.5	114.5	144.75	318.5	150.5	93.5	133.75	1524.5	148.25	110.75	211	189	141.75	137.5	96	125.5	140.5	135.75	106.75	118.75	143.5	111	141.75	73	143.5	165.25	118	111.25	107	188.75	270.5
4318_pre_bal	TIS-230612FLY-316	4318	Pre-BCG	100	128.5	68.5	140.75	141.75	115.25	86	85.25	139.25	152	157.5	98.5	129.25	142	145.5	111.5	132.75	141.25	371	171.75	143.5	137.75	2000.5	148	122.5	245	227	129.5	135	97.25	113.25	130.5	144.75	108	138	134.75	120.25	133.75	80.5	146	179	124	101.5	96.5	155	136
2718_pre_bal	TIS-230612FLY-125	2718	Pre-BCG	101.5	128	66.75	143.25	144.25	117	91.5	83	136.5	132.25	138.75	97	122.25	126.75	143.5	121	139.25	141	390	189	129	130.5	1828	160	126.5	233	237.5	138.25	144.25	95.5	127.75	116.5	142	113.5	112	132.75	130	135.25	85	153	164.5	129.5	105.75	105.25	162.75	184
3418_pre_bal	TIS-230612FLY-209	3418	Pre-BCG	102.25	121.25	73.5	142.25	152.25	116.25	91.75	87	138	149.75	152.75	84.75	132	130	130.25	116.5	117.5	137.25	357.5	152.5	109.25	151.25	995.5	154.75	113.5	164.5	196.5	134.25	142.25	96.25	132	126.25	143	113.5	111.5	132.5	109.5	133.75	76.75	156.5	161	123.75	101.25	101	150.5	182.5
4918_pre_bal	TIS-230612FLY-388	4918	Pre-BCG	101.5	132.25	68.5	141.5	150.75	119	89	88	137.5	134.25	138	88	133	136.25	137	104.25	117.25	126.75	322.75	150.75	107.75	129.25	1325.25	144.5	120.5	200.5	194.25	130.25	150.5	81.5	123.75	135	137	113.5	130.25	126	103.75	134.25	76	146.5	144.5	119.5	95.5	93.5	144	248
4618_pre_bal	TIS-230612FLY-352	4618	Pre-BCG	101	126.25	66.5	140.5	150.5	106.5	88.5	91.5	143	133	145.75	99.75	124.75	134.25	141.25	120.5	130.5	140	370	158.25	110.25	122	1481.75	148.75	134	209.75	194.5	146.5	138.5	90.5	127.25	126.5	147	104.75	118.25	134.75	114.5	143	74	144.5	162.75	111.5	107.5	96.25	246.75	308.5
3118_pre_bal	TIS-230612FLY-173	3118	Pre-BCG	101	121	64.75	146	149.5	105	94	85.5	139.75	137.75	134.5	91.25	130	131	137.25	110.5	122	136	341	161	104.75	129.5	1185.75	144.5	114.75	205.75	207.5	142	137.25	90.75	137	131.75	144	119	128.5	146	109.75	136	70.25	154	153.75	130.75	95.75	104.5	164	156
4018_pre_bal	TIS-230612FLY-280	4018	Pre-BCG	104.25	123	69	138.5	145.75	104.25	95.75	81.5	142.75	143.5	147	79.75	131	126.5	132.5	115	113.25	144	356	153.25	108	140.5	1411.75	142.25	110.25	262.5	235.75	140.5	140.75	87.5	133	114.5	138	107	120.75	142	115.5	132.5	78	151	162.75	132.25	97.5	102.5	160.75	249.25
2618_pre_bal	TIS-230612FLY-113	2618	Pre-BCG	101.5	131.5	72.25	139	147.5	106.5	89.75	89	138.75	138.75	142	94.75	140.25	148.25	146.25	115.25	128.75	139.25	370.5	160.25	108.75	137	1710	148.75	121	225.5	236.25	141.75	141	96.5	132.5	137	140.5	104.75	119	133.75	127.25	161.75	86	162	172.5	136.75	108.5	117.5	231	347.5
3518_pre_bal	TIS-230612FLY-221	3518	Pre-BCG	103	132	68.5	142.5	138.75	113	97	86.25	142	147	139.25	92.5	131.5	146.5	146.75	104.5	123.5	136.5	334.5	161.5	131.25	137.25	1418.75	145	131.25	238.75	203	124.5	133	90.75	131.25	135.75	150.25	110.5	129	132.75	140.75	151	82.75	157.5	168	128	109.5	108.5	233.5	152.75
4718_pre_bal	TIS-230612FLY-364	4718	Pre-BCG	106	122.5	71.25	141.5	149.5	114.75	89.5	88.5	145.25	140	145.25	103.5	143.5	123	132.25	108.25	124.75	134.25	410	159.75	117.75	134.5	1651.75	138.25	128.5	256	218.75	143.75	146	97.25	132.25	127.25	134	109.75	126	138.5	112.5	151.5	82.75	156	160.25	124.5	106	102.5	315.5	255
17819_pre_bal	TIS-230612FLY-1	17819	Pre-BCG	101.25	124.75	72.5	147.25	138.5	117.75	86.75	83.25	135.75	144.5	147.5	93	132.75	134.5	154.5	115.5	124.5	117.5	391.25	180	122.5	133	1557	152.25	117.5	250.25	221	144	147.75	84	140	132	131.75	118	118.25	139	104.25	138.5	71.25	149	150.25	121.75	93.25	92.75	146.75	210.5
5018_pre_bal	TIS-230612FLY-400	5018	Pre-BCG	103.25	119.75	70.5	142.25	151.5	113.5	97.5	87.25	137.5	132	131.5	94	132.5	133	130.5	107.5	121	132.5	317.75	162	106.25	140	1414	142.25	121.25	222	225	149.75	148.75	97	136	116.75	145.5	114.25	114.5	135.25	116.25	141.75	76.75	152.75	155.75	121.25	99.5	99.25	156.5	185
17919_pre_bal	TIS-230612FLY-13	17919	Pre-BCG	96.5	121.25	69.75	137.5	146	118.75	87	85.25	138.25	132.25	137.25	82.75	137	133	138	108.25	124	134.5	485.5	168.75	129.25	159.5	1738.75	155.5	158	267.75	248	133	139.25	85.75	131	132.25	152	98.5	114.5	125.75	113	129	77.25	147.5	152.75	118.25	93.5	92.75	141
3818_pre_bal	TIS-230612FLY-257	3818	Pre-BCG	107.75	127.5	69	145.5	145.5	112.5	96.5	89	138	144.5	147.5	104.25	142.75	142.25	155.5	112	124.25	138	360.75	168.25	103.75	147	1583.5	131.25	113.25	232.75	224.25	146	135	102	128	121.75	147	104	119.75	132.5	109.75	134	75.75	154	157.5	130.25	106	98.75	148	163.5
4518_pre_bal	TIS-230612FLY-340	4518	Pre-BCG	96.75	132.75	66.5	148.25	154	121.5	90.5	89.75	140	126.25	142.25	83.75	131.5	122	141.5	111.75	124.75	151.25	319.75	172.75	108	131.75	1213	151.5	121.25	217.75	214.75	131.5	132.75	87.25	143	142.75	138.75	115.25	127	125.25	108.25	136	72	147.5	157	118	100.75	95.25	147.75	283
18419_pre_bal	TIS-230612FLY-65	18419	Pre-BCG	106	134.75	67	141	153.5	117.5	93	86.5	141	142.75	139.75	95.5	131.75	128.5	143	115.5	106.5	139.75	323.75	158	120	142	1271.75	157.5	116.25	204	196.25	140	145.5	88.5	136.25	116.75	142.5	116.5	121.75	139	104.5	129	84	159.5	155.5	122.75	104	88.75	153.75	168.25
18119_pre_bal	TIS-230612FLY-37	18119	Pre-BCG	97	121	63	132	148.75	109	85	84.25	139.25	140	143	81.25	133.75	132.25	132	111	126.5	132.75	310.5	154	110.75	137	1240	148.5	128	196.25	210	139.25	127	92	132.25	129	127.5	110.5	125.5	137.25	104.75	151	57.25	151.25	151.5	115.5	94.5	88.5	151.75	138.75
18019_pre_bal	TIS-230612FLY-25	18019	Pre-BCG	99.5	124.75	59.25	137	141.75	119.25	80.5	81.25	141.75	139.75	128.25	81	131	131.5	140	112.75	124.75	136	302	181.5	120	149	1161.25	131.5	118.25	244.75	214.75	139.75	134.5	92.75	125.25	135.75	153.5	105.25	126.5	139.5	112.5	135.75	76	144.25	153.5	114	103.5	99.5	146.5	158.5
18519_pre_bal	TIS-230612FLY-77	18519	Pre-BCG	102.75	128.75	69.5	138	150.25	112.5	93.5	85	144	134.5	137.5	104.75	138.75	142.75	141	111.75	114.75	140.75	423.5	168.25	113.25	138.75	1394	149.5	121.5	230.5	226	130	128.25	101.5	129	133.75	131.5	103	119.25	144.5	111.75	136	73	150.5	152.5	121	94	92.5	150.75	121.25
3718_pre_bal	TIS-230612FLY-245	3718	Pre-BCG	103.75	126.5	68.75	141	147.75	117	92.25	88	139	130.25	136.25	93.25	140.5	133.75	140.25	107.25	123.5	131.25	272.5	146.5	95.75	124.25	1089	145.75	115.5	215.5	184.25	143.5	139	93.5	137.25	141.75	144	115	121.5	133	128	142.5	79.75	155	159.5	119	96.75	100.25	152.5	114.25
3918_pre_bal	TIS-230612FLY-269	3918	Pre-BCG	100.5	122.5	76	139.75	147	110.5	89.5	83.5	137	138	139	90.25	125.75	129.75	147	113.5	128.25	126.5	357.75	169.5	114.25	132.5	1718.75	149.5	126.25	234	206.5	151.25	145.5	97.25	132.75	132.5	139.75	105	118.75	142	107.5	141.25	73	148.5	160	130.25	101.5	95.5	150	144
18219_pre_bal	TIS-230612FLY-49	18219	Pre-BCG	104.25	125.5	67.25	135	143	116	89.25	84.5	141.5	122.5	133	100.5	130.75	129	133.5	105.75	117.5	126.25	350.75	170	113.75	133.75	1414.75	152.25	121.5	236.75	232	134.25	130.75	89.75	137	131.75	139.75	102.5	119	142	120.5	144.5	78	149.25	164.5	122.5	98.5	100	196.25	186.5
2918_pre_bal	TIS-230612FLY-149	2918	Pre-BCG	100	128.5	71.75	138	150	114.25	96	89	141.75	135.25	150.5	105	137.5	140.5	151.5	111.75	135	128.75	321.75	159.5	104.25	131	1475.25	147.75	125	222.5	213	138.75	141.75	93	135	124.5	159	115.25	117	133	123.25	149	80.75	154.75	156.75	125.5	99.5	100	167	136
18619_pre_bal	TIS-230612FLY-89	18619	Pre-BCG	106.75	129	68.5	139.25	150.5	116.25	88.5	88.5	140.5	130	140.25	103.5	135.25	114.5	137.5	113.5	125.25	136.25	378.5	169.75	123.5	141	1437.5	144	120	224.75	231.5	138	132.75	89.75	131.5	112.75	138.75	113.5	122.5	138.25	117	135.25	78.25	137.5	152.75	117.75	102	92	194.25	275.75
18719_pre_bal	TIS-230612FLY-101	18719	Pre-BCG	100.5	127	73	141	144.75	106.75	88.5	81.25	138.5	135.5	140.25	97.75	122.75	132	143	118	122.25	136.5	335	147.25	115.25	136.75	1361.5	124.25	120.75	193	210.5	139	130.5	85.75	128	126.5	152	113.75	120.75	137.5	105	134	67.75	138.75	156.5	128	93	87.5	150	114.75
3618_pre_bal	TIS-230612FLY-233	3618	Pre-BCG	98.25	126	68.5	139.5	149	115	84	84.5	145	141.25	137.5	92	132	133	149	106	128	134	324.25	160.25	114.75	141	1416.5	142.5	105.5	207	207	137.75	153.5	90.75	134	128.5	146.25	107	126.75	127	125	161.5	134.5	218.25	173.5	138.25	110.5	102	365.5	428
4818_pre_bal	TIS-230612FLY-376	4818	Pre-BCG	99.5	127.5	72	140	139	118.25	89	85	147.5	133	140.5	94.75	135.75	137.75	136.25	111.5	128.25	138.5	321.5	156.5	109.25	145.5	1470.5	134	127.75	230.5	215.25	135.5	141	90.75	134.5	133.25	153.5	112	133	132.75	105	131	68.5	148.25	159	114.5	95.5	98	152	137.25
3018_pre_bal	TIS-230612FLY-161	3018	Pre-BCG	91	114.5	66	134.5	140.5	112	83.5	78.5	133	127.5	136.5	91.25	129.75	132.25	148	111.25	123.5	140.5	330.5	156.5	106.5	135.5	1488.5	139.5	109.5	222.5	189.75	147	125	89	139.5	125.5	152.25	112.75	118.5	132.25	125	137.25	85.5	163	162.5	126.75	119.5	97.75	211.5	221.5
3218_wk12_bal	TIS-230612FLY-187	3218	Week 12 Post-BCG	103.5	121.75	65.25	140.75	148.75	109	91	86	140	139.25	133.5	93.5	140.25	140.25	144.75	120	123.5	142.75	356.75	163.75	118	139	1267.5	149	125.5	220.5	214.5	126.75	136.5	99.75	135.5	132	142.25	114.75	128.75	128.5	107.5	133	79.25	142	162.5	131	98	92.5	149.5	103
4218_wk12_bal	TIS-230612FLY-306	4218	Week 12 Post-BCG	103	128.5	94	145.5	219	1897.75	177.5	146.5	145.25	142.75	138	103.5	130	142.5	307.25	126.5	113	138.5	429.25	163.25	129.25	145.5	1579.25	523.5	139	265.25	236.75	157.25	146	92.5	136.75	139.75	566	135.75	123.5	141.75	122	157.5	99	151.5	184.5	174.75	133.5	142.75	225.25	1339.5
2818_wk12_bal	TIS-230612FLY-139	2818	Week 12 Post-BCG	105.25	126	67.75	145	149.75	116.5	93.5	90.75	142.5	153.5	140	86.5	122	133.75	132.5	113	129.5	128.25	345	171.75	100.5	137.5	1596.5	139.5	128.5	198	196.75	144	151.25	100	123.75	117.25	140.5	122	129.75	143.5	121.5	131	85.75	152	160	193	129.75	105.5	2781	294
3318_wk12_bal	TIS-230612FLY-199	3318	Week 12 Post-BCG	112.5	142.75	81.5	139	209	19365.2	7616	117	198.5	150	134.5	96.25	125.75	148	2092.75	377	118	147.25	316	152	99.25	130.5	1097.5	1543	325.75	193.75	224	150.75	135.75	92.75	135	153	2832.5	492.5	119	164	113	138.75	80.5	149	190.5	2095	808.25	104.75	177.5	508.75
4418_wk12_bal	TIS-230612FLY-330	4418	Week 12 Post-BCG	104	123.5	62.5	137.25	150.5	133	116.5	96.75	154	146	137.75	82.75	132	133.75	156.25	117.5	128.25	145	347.75	180.5	117.25	139.5	1420.25	186.75	128.5	229	203	137.75	149.25	94	135.75	137.5	186.25	119.75	122.25	149	119.75	144	116.25	153	164	135.5	182	106.5	2312	336.25
4118_wk12_bal	TIS-230612FLY-294	4118	Week 12 Post-BCG	106.5	132	77.75	140	160.5	16207.2	833.25	100.75	190	144.75	139.75	103	142.25	129.5	1534.5	154.5	123	149.5	308.5	149.5	120.75	126	1228.75	2028.75	170.5	190	192.5	136	137	108	136.5	141.5	1928.25	165	128	143.5	119	177.25	87.25	172	188.75	3791.75	694.75	128.5	347.75	405.5
4318_wk12_bal	TIS-230612FLY-318	4318	Week 12 Post-BCG	101	131.5	77.25	148.5	147.25	113.75	94.5	86	143.25	139.75	135.25	93.25	134	131	138.5	116.25	132	145	374.25	167	120.25	141.75	1598	140	119.25	254.75	227.75	134.5	130.25	97	141	129	150.5	105.25	123	133.75	108	144	82.75	149.75	154	118.75	103	99.25	144	167.25
2718_wk12_bal	TIS-230612FLY-127	2718	Week 12 Post-BCG	106	142	84	144.5	163.25	1200.25	415.75	136.25	145.5	143.25	145	92.25	135.5	138.5	312.25	122	112	134.5	374.5	182.25	118.75	136	1635.75	418.75	152.75	271.5	228	152.75	138.5	85.5	130.75	126	435	131.5	128.25	137	140.25	157.25	101.75	164	178.5	1577.75	612.25	144	198.5	957.5
3418_wk12_bal	TIS-230612FLY-211	3418	Week 12 Post-BCG	101.5	125.25	70	141.5	148.5	112	88.5	84.5	145	142.5	138.75	85	129	128.75	140.5	115.25	133	123.5	283.25	153	103.5	134.5	1084	139	104	193	195	156.25	130.75	93	134.5	133.25	154.75	111.5	119.75	124	106	139.75	73.5	152	170	144.75	101	99	150.75	161.25
4918_wk12_bal	TIS-230612FLY-390	4918	Week 12 Post-BCG	106	131.75	72	143.5	150.25	1193.25	119.25	92.25	149	144.5	134.5	94.75	133	135.75	567	124.75	121.75	143	314.25	155.5	95.5	126	1501.5	728.75	134.25	208	201.25	136.75	134	85	143.5	123.5	519	128	117.25	139	107.75	127.5	68.75	151.25	155.25	374	107.5	93.75	157	588.75
4618_wk12_bal	TIS-230612FLY-354	4618	Week 12 Post-BCG	104	126	68.5	140.5	150.25	125.25	93.5	89.5	143	132.5	146	93	126.25	134.25	150	123.75	140.75	132.5	261.25	157.25	103.5	136	1171.25	155	112.75	187.25	190	138.5	141	96	124	138.75	162.75	112.75	126.25	129.75	124	139.25	73.5	141	148.25	149.5	106.25	100.5	243.25	693
3118_wk12_bal	TIS-230612FLY-175	3118	Week 12 Post-BCG	102.5	130.25	67	137	142.5	110.5	85	82	148.75	144	147.5	93	129	126.25	155.25	113	115.75	138.5	304.5	156	103.75	134	1063.5	153.25	117	182.25	207.25	146.75	137.5	90.5	133	139.5	147.75	111	131.25	131	117.5	137	84	148.5	160.5	138.25	108.75	102	157.5	202.5
4018_wk12_bal	TIS-230612FLY-282	4018	Week 12 Post-BCG	98.75	123.25	67.5	137.25	150	116.25	90	83.5	139	137.75	134	91.25	129.5	137.5	123	104.75	114.5	121	297.75	155.5	99.75	126.75	1312.5	136.5	94	245.75	262.75	135	136.75	87.75	125	135.5	142.25	107.5	119.75	135	129.5	148.75	78.5	162.5	175	143.5	108.5	109	214.5	537.75
2618_wk12_bal	TIS-230612FLY-115	2618	Week 12 Post-BCG	109.5	150.5	98	144.5	217.5	19609.5	8149.75	155	296	141	166	88	137.5	164.5	3080	674.5	119	171.5	333	177.5	117.75	136.25	1598.5	5472.75	1081	232	314	130.75	158.5	100.75	127.5	171.25	3726.5	671.25	137	225.25	172	208.75	129.25	176	241.25	1949.25	870	175.5	626.25	646.75
3518_wk12_bal	TIS-230612FLY-223	3518	Week 12 Post-BCG	101	127	71.5	142	142	6594.5	147.5	91	140.75	143.5	130	90.5	135.5	131	882	126	122.5	131	428	175.5	133.75	144.5	1569	1358.5	155.75	237.5	253.5	140.5	150	92	141.25	140.25	1196.75	121.75	126.5	148.75	142.75	156.25	96.5	160	185	525.5	145	115	328	286
4718_wk12_bal	TIS-230612FLY-366	4718	Week 12 Post-BCG	105	130.75	82.5	146.75	156.5	394.75	188.25	103	171	153.75	149.75	100.5	131	138	293.5	125.5	132	140.5	289	144.25	116.25	134.25	1136	371.25	131.5	194.75	186.25	136.5	146.25	98	137.5	137.5	341	124.25	110.25	131.75	128.5	149	86	156.5	169	305.75	155.5	114.5	2437	1136.75
17819_wk12_bal	TIS-230612FLY-3	17819	Week 12 Post-BCG	101	121.5	66.25	139	147.25	117	85	85.5	141	132.5	133	91	125.25	126.5	132.75	113	121	137.75	364.75	155.75	129	145.75	1660.5	148	110.25	249.75	262.25	134.75	141	100.75	132.25	131.5	147	101.5	134	144.5	109.5	127.5	72	147.25	149.75	119	101	83.25	138	147
5018_wk12_bal	TIS-230612FLY-402	5018	Week 12 Post-BCG	103.5	126	70.75	138.5	145.5	119	90.25	92	138	143.25	141	92	135.75	119.5	152.5	118.75	129.75	131	387.5	174.25	116.25	139	1717	165	130	229	248	124.75	144.75	93	146.5	135	151.75	115.75	123	139	122.5	149.5	76	148.5	161.5	126.25	107.5	95.75	162.25	317.5
17919_wk12_bal	TIS-230612FLY-15	17919	Week 12 Post-BCG	94.25	123.75	64.25	142.25	144	105	85.25	85	138.25	131.25	126.5	95.5	129	122.75	124.5	113.5	121.25	135	357	161	116	133.5	1588	143.5	117.5	233.75	209.5	130.5	133.75	82.25	119.5	144.25	143	112.5	123	138.5	120.75	138	75.5	146.25	152.25	123	107.5	91	142.25	146
3818_wk12_bal	TIS-230612FLY-259	3818	Week 12 Post-BCG	105	133.25	66.5	137.25	159	910.25	203.25	84	145.5	140.25	135.25	100	126.75	129.5	245	136	129.5	136.5	349.5	164.5	121.25	139.75	1428.5	358.5	138.75	226	202	150.25	132.5	97.25	122.75	132.75	273.75	134	122.5	141.25	130	171.5	75.5	178.5	174	327.75	126	111.5	173	386.5
4518_wk12_bal	TIS-230612FLY-342	4518	Week 12 Post-BCG	134.75	202.75	136	146.75	246	30093.5	5004	236.75	222.5	140	160.25	96.75	129.25	129	2499.75	313.25	126.75	169.5	304.75	142	107.25	128	1476	2779	342.25	170.5	217.75	138.75	148	83.5	129.25	136.75	2509.5	295.25	128.5	158.5	113.5	148.25	88.75	147	159	1696.25	341.25	112.5	161.5	1349.5
18419_wk12_bal	TIS-230612FLY-67	18419	Week 12 Post-BCG	98.5	123	67	132.25	144.5	105.5	93.25	87.5	137.75	139.25	129.5	99.75	128.75	127.5	147	96.5	131.5	128.25	374.25	179.5	115.75	135.5	1609.5	135.5	131	217.5	217	146.75	127.5	93.5	134.5	126	146	106.75	121.75	129.25	109.75	142.25	76.5	147.5	153	111.25	98	96.5	150.5	224.5
18119_wk12_bal	TIS-230612FLY-39	18119	Week 12 Post-BCG	103.75	128.75	66.75	144	146.25	117	91	86.5	140.25	141	137.5	91.75	121	127	128.5	116.25	130.25	131.5	384.5	158	114.75	134.5	1493.75	156.5	115	251.75	227.75	122	148.75	88.75	141.5	134.5	148.25	120	123.75	135.75	115	136	73.5	150	152.5	124.75	99	90	140.5	184.5
18019_wk12_bal	TIS-230612FLY-27	18019	Week 12 Post-BCG	98	126	69	142.5	142.5	117.75	92.25	84	138.5	149	130	97	125.5	142	128	107	122	122	407.75	152.5	118.5	133.25	1745.25	144.75	131.5	252	238	154.25	126.25	96.5	126.25	127.5	146	106.5	123.25	126.75	114.5	137	77	139	163	131.25	104	94.5	142.5	184.5
18519_wk12_bal	TIS-230612FLY-79	18519	Week 12 Post-BCG	93	125	65	143.75	145	117.25	92.75	87	142.75	135.75	133.5	91	132.75	129	133.5	105	108	129.5	482	171	116.5	149.5	1825.25	144	130	294.25	237.25	130	136.5	90	131.5	124.75	155.25	100.25	130	132	105	138	69.5	148	152.75	123	96	90	177	169.75
3718_wk12_bal	TIS-230612FLY-247	3718	Week 12 Post-BCG	103.75	124.5	68	139	147	121	95.75	89.5	140	140.5	146	85.75	128.25	127.5	150.25	121.5	142.5	138	327	166	106.5	136	1484	177.5	125	255	207.25	143.25	153.5	99.5	130.75	136.5	163.5	113	130	143.5	138	139.25	90.75	152.25	173.5	132	105.5	102	161.25	117
3918_wk12_bal	TIS-230612FLY-271	3918	Week 12 Post-BCG	106	134.5	84	137	197	19783.5	4085.5	125.5	157	154.25	150.75	89	138.25	145	3272.75	547	132.75	190.5	286	157.25	103.5	135.75	1379	3464.5	502.25	211.5	252.25	148	131.75	105.75	136	163	3397	449	135.5	194.5	151.75	159.5	96.25	155.5	179	1198	359.5	146	170.5	510.25
18219_wk12_bal	TIS-230612FLY-51	18219	Week 12 Post-BCG	95.5	135.25	67.5	139.5	145.25	111.25	89	87.5	137.5	129	140.5	85.75	117.75	125.75	137	95.75	117.5	126.75	304	145.75	108.75	132.75	1514.5	149	115.5	209.5	199.75	142	142	93	121	124.75	150	111.25	129.5	142.5	116	149.5	88	146	165.5	140.5	99	106	565.25	197.25
2918_wk12_bal	TIS-230612FLY-151	2918	Week 12 Post-BCG	97	126.5	70	143.75	145.25	137	96.5	84	145	144	147	92.25	136.25	135.25	172.5	119.25	126	127	384.5	159	111.75	131	1491	190.5	125	222.5	228.5	139	158	101.25	122.5	130	177	119.5	120	133	110	129.75	77	153	158	142	103.5	97.5	148.5	168.5
18619_wk12_bal	TIS-230612FLY-91	18619	Week 12 Post-BCG	98.25	129.25	69	133.25	151.5	122.5	91.5	82.25	138	137.5	143.5	84.5	131	124	136.5	117	118.5	126	327	148.5	101.5	143	850	137	110	220.5	198	131.5	135.75	76.75	131.75	119.25	146.5	106	111.5	133.75	107.5	145.5	84.75	152.5	155	130.25	185.5	93.25	292	368
18719_wk12_bal	TIS-230612FLY-103	18719	Week 12 Post-BCG	103	126	69.25	137.25	145	113.5	91.5	87	138.5	126.25	130.5	84.5	127.5	126.75	129	103	121.75	141.25	274.75	170.5	111.75	130	1064.25	164.75	116	186.5	176.5	138.75	138.25	100	131.25	124	139.25	110.25	122.5	139	107.75	143.5	75.75	159	154.25	121	98	93.5	143.5	132.5
3618_wk12_bal	TIS-230612FLY-235	3618	Week 12 Post-BCG	106.5	119.75	74	140	147.5	145.75	105	89.75	140.5	141	144.5	87.5	124.5	116	167.5	116.5	130	135.5	265	157.25	113	119.25	1183.75	203.75	121.25	216.5	193.25	132	138.5	84.25	133	135.25	188.75	111	125.5	146.5	131	160.75	128.75	260.75	179.5	181	115.75	112	310.5	878.5
4818_wk12_bal	TIS-230612FLY-378	4818	Week 12 Post-BCG	110.25	138.5	80	138.5	159	118.25	92	102.25	151	141.5	149	108.75	136.75	132.5	159	110.75	120	134	267.75	153	85.25	135	1349.75	148.5	117.25	197.75	188.5	133	132	92.75	130	123	155.25	110.25	132.5	135.25	105	148.5	79.25	149	152.75	119.5	105.5	97.25	160	849.75
3018_wk12_bal	TIS-230612FLY-163	3018	Week 12 Post-BCG	106.5	123.5	67	134.5	143.75	120.5	88	88.5	146	156.25	140.25	90.75	134.25	125.75	145.5	121.75	137.75	143.5	325	160.75	95.75	141.5	1340.25	158	131.5	223.5	203.25	144	138.75	94	121	124.75	145.5	104	119	129	138.5	140.75	85.5	161.5	164.25	143.5	116.75	106.75	300	410.5
3218_wk4_bal	TIS-230612FLY-192	3218	Week 4 Post-BCG	110.25	149.25	83	148	176	27667	610.75	132.5	156.75	143.75	152.75	94	143.75	133	1284.25	140	124	137.5	358.5	172.75	99.75	137	1247.5	1864	183	196.25	204	134	143.5	95	126	131.25	1846.75	154.75	132.75	144.5	120	136.5	91	146.25	170.25	1900.5	212.5	116	178.5	849
4218_wk4_bal	TIS-230612FLY-311	4218	Week 4 Post-BCG	145.5	224	106.5	158.75	1075.25	11815.8	540.75	169.5	234	148.25	147.25	84.75	128	153	426.75	141.25	132.75	156	358.75	176.5	122.25	146.5	1678.5	812.25	213	237.5	249.5	144.5	157	98.75	144.25	169.5	709.5	142	127.25	154.75	152.25	187	105.75	167	237.5	1006	225.5	139.75	273.75	5165.25
2818_wk4_bal	TIS-230612FLY-144	2818	Week 4 Post-BCG	124.25	155	92	139	172.75	203	138	158	155	150.25	149	97.75	135	128	163.75	127.25	122.5	125.75	323	166	122.75	132	1553.25	200.5	157.25	208.5	216	156.25	141	88.25	126.5	126.5	167.5	112.5	130.5	135.5	155	167.5	104	152	194	1303.75	234.5	160.75	1658	3124.5
3318_wk4_bal	TIS-230612FLY-204	3318	Week 4 Post-BCG	113.25	139.5	77.25	145.75	160.5	3600.5	1197.5	103.5	155.25	142.75	142.5	85.25	139	142.25	879.75	212.75	118.25	148	298.75	143	110.25	141	1138.5	890	177.75	170.25	184.75	131.75	144.75	95.75	125.75	142.75	1266.5	254.5	120.5	141.5	113	154.5	86.75	158	171	689.25	286.5	117.5	163.25	792
4418_wk4_bal	TIS-230612FLY-335	4418	Week 4 Post-BCG	92	119.5	69.25	142	150	126	90.75	88.25	192.5	131.25	142.5	89	136.75	130.5	132.25	110	122.5	148	340.25	178.5	105.5	140.75	1283.25	155	136.5	227.5	276	142.75	150.5	90.5	139.25	140.75	139	120.75	127.75	152.25	107.25	143.5	77	149.75	147.75	113	113	89.5	1261.5	141.75
4118_wk4_bal	TIS-230612FLY-299	4118	Week 4 Post-BCG	218.75	363.25	293	150.75	653	51722.5	3950.75	459	404	162.5	198	108.5	140	176	4807.25	364.75	148.5	214	350.25	191.25	131	128.5	1490.75	5972	365.5	209.25	281.75	162	162	106.5	137	166	5472.5	369.75	147.5	209.75	189.25	500	216.5	154	301.75	6739.5	857.5	495.75	1428	4092
4318_wk4_bal	TIS-230612FLY-323	4318	Week 4 Post-BCG	102.5	126	85.75	142.25	146	164	115	102.25	137.5	145.5	154	98.5	136.5	133.25	182.75	122.5	124.25	139.5	408	167.25	105.75	124.25	1890.5	221.75	145.25	260.75	223	156	145	93.75	128.75	128.25	216.75	118.5	112	148.5	119.25	131.75	87.5	159.5	170	154	106.5	103.75	150.75	177.25
2718_wk4_bal	TIS-230612FLY-132	2718	Week 4 Post-BCG	182	227.75	159	163.5	262.75	37814	4736.5	427	552.5	138.25	163.5	115.75	143	128.25	2945	277.25	148	171.25	369	173.5	129.75	142.5	1782.5	3834.25	318.75	254.75	262.75	142.5	151.75	100	131.25	153.5	3095	286	136	167	223.25	214.5	143.5	154	267.5	7529	1614	214.75	274	2232.5
3418_wk4_bal	TIS-230612FLY-216	3418	Week 4 Post-BCG	101.5	121.75	70	139.5	141.5	120.25	88.5	86	135.5	143.5	152.5	99.25	134.25	135.75	146.5	119	137.75	126.5	272	152.25	100.5	132.5	1053.75	148	108.25	191.5	187.5	131	134.5	96.25	137	130.5	140	112	116	136	126.5	134.25	74	153.5	158	133.75	109	101.25	148.25	101
4918_wk4_bal	TIS-230612FLY-395	4918	Week 4 Post-BCG	106	155	94.75	140	252.75	50962	2972	140.25	328	151.5	149	107.25	145	161.25	4995.5	322.25	132.75	223.5	328.5	192	111.75	146.75	1451.5	4645.5	326.75	215.5	300.25	150	164.5	103.25	139.5	158.25	3768.75	265	135.75	212.75	109.5	140.5	70.5	148	172.5	2843.5	266.5	103.75	163.5	1929.75
4618_wk4_bal	TIS-230612FLY-359	4618	Week 4 Post-BCG	129	165	94.5	136	175.25	1870	181.5	127.5	173.5	133.5	147.25	95.25	125	125.5	283.25	130	126	153.5	338.5	153	110.25	137.25	1144.25	459.5	166.25	181	189.5	141.75	139.5	101	133.5	143	309	127.5	121.75	125.5	167.5	178.75	108	148.5	187.25	793.25	178.5	131.25	304	2889.25
3118_wk4_bal	TIS-230612FLY-180	3118	Week 4 Post-BCG	97.75	124.5	68.25	141	148.25	116.5	89.5	90	143	134.75	134.5	94.25	128	137.75	133	117.75	119	127	378	161	115	140.75	1138.75	142.5	125	193.25	186.25	152.75	136.5	86.25	137.75	130.5	140	106.5	127.75	139	111.5	141.25	78.5	149	161.5	189	143.5	92	149.75	117
4018_wk4_bal	TIS-230612FLY-287	4018	Week 4 Post-BCG	98	123.5	69	140.5	141.5	128	93.25	84.75	144	144.75	152.5	91.25	132	135.25	164	120	118.25	138.5	351	156	111	134.5	1266.5	152.25	133	215.25	213	142.5	139	87	129	134.5	169.5	102.75	111.5	128.5	142.75	161.5	85	154.25	185	202.5	113.5	117.5	271	631.75
2618_wk4_bal	TIS-230612FLY-120	2618	Week 4 Post-BCG	138	431.75	252.5	135.5	1761	63622.5	16584.5	424.5	1323.75	150	217.5	120.25	136.5	277.5	5326	1364.5	166.5	297.5	345.25	230.75	165.75	147.25	1479.75	5521.75	1889.5	229.25	439	152	184	126.75	136	241	4245.75	916.5	146	247.5	429	418	283.5	184.75	542	4475.75	1697.25	428.75	338	2143
3518_wk4_bal	TIS-230612FLY-228	3518	Week 4 Post-BCG	211	358	199.5	149	1699	70867.5	7113	308.75	436.5	155	185.75	100.5	134.75	202	4258	363.5	139.5	262	378.5	178.25	133	127	1521.75	4666	321.5	218.25	311.5	135	181	108.25	135.5	203.5	5138.5	377.5	143.5	283.25	465.5	268.5	179.5	198.25	363	6293.5	582.75	243.75	744	2860.5
4718_wk4_bal	TIS-230612FLY-371	4718	Week 4 Post-BCG	137.25	179	135.25	146.5	242.5	27091.8	1961.25	203.75	467	151	157.5	87.5	127.5	139	1906	213.25	139.5	154.5	417.5	188.25	127	130.75	1827	2804.25	240.75	228	266.25	143.5	142.25	101.25	133.75	148.5	2567	188.75	125.25	150.5	169.75	282	145	165.75	245.25	3578.5	626.5	211	1092	4131
17819_wk4_bal	TIS-230612FLY-8	17819	Week 4 Post-BCG	99.5	120.75	74	141.5	153	117	96	86.5	144.5	146.5	137.5	97	135.5	135.25	124.25	118.75	115.5	137.5	453	179	125	143.25	1775	144.75	125.25	249	219	138.75	141.5	83.25	130.75	134.5	143.5	117.75	124	131.75	110	138.5	73	158	153.75	125.5	95.75	92.75	135.75	274.25
5018_wk4_bal	TIS-230612FLY-407	5018	Week 4 Post-BCG	99	122.5	69.75	136	148.75	136.25	95.5	85.5	143	133.75	145	111.75	137.25	131.25	149.75	109.5	127	130	382.75	162.25	104.5	145.75	1566	168	125.75	222.25	237	142.25	141.5	101.75	125.5	138	167.25	112.5	118.5	135	102.5	139.25	87.5	152.25	159.5	148.5	105.5	110.5	167.75	236
17919_wk4_bal	TIS-230612FLY-20	17919	Week 4 Post-BCG	101	130	63	139.25	151.25	118	88.5	82.75	137.25	146.5	139	102.5	128.25	134	136.5	109.25	111.25	143	413.25	188	133.75	139.5	1663.5	142.75	140.25	275	228.5	134.5	152	105	140	142.25	139.5	99.25	127.5	139.75	114	136.5	74	147.25	163	119.75	95.5	92.5	143	114.25
3818_wk4_bal	TIS-230612FLY-264	3818	Week 4 Post-BCG	102.5	133.5	73	141.75	152.75	8011.5	1867	93	143	158.5	141	94.25	139.5	141.25	977.25	187.75	128.75	143	328	165.75	112.5	130.25	1488.5	1127.5	216.25	212	216.5	144.75	148	96.75	140.5	139.5	872	162	129.5	140.75	130.25	155	101.5	189.5	168.5	918.25	254	110.25	213.5	805
4518_wk4_bal	TIS-230612FLY-347	4518	Week 4 Post-BCG	418.75	949	437	157	565.25	34510.5	6932.5	548.5	355.5	175.5	270	136.25	135.25	171.75	2351.75	464.5	166	191	321	256	135.25	137.75	1410.5	3625.5	577.25	210.5	225.75	153.5	216	115.25	135.75	152.5	2492	415	125.5	173.5	161	285.5	156.5	149.5	212.5	3041.5	767	172.75	186	5206.5
18419_wk4_bal	TIS-230612FLY-72	18419	Week 4 Post-BCG	104.25	118	63.75	137	144.5	117.75	88	83	140.75	147.75	127	92.75	122	145	131.5	116.25	134.5	135	332.5	172.25	112.25	140.25	1271.25	143	113	217.5	215.75	145	137.75	91.25	128	126.5	137	108	113	142.5	106	134.75	72	143.5	158.25	122.5	99	101.25	142.5	166.75
18119_wk4_bal	TIS-230612FLY-44	18119	Week 4 Post-BCG	103.5	133	66.5	138.75	142	108	87.75	84	135	144	141.5	105	138.25	141.25	147	114	124.5	133.5	335.5	167.5	100	138.75	1022.5	154	129	208.25	208.5	133.25	129.5	84.25	134	134.5	139.25	118.25	119	141.25	102.25	141	71	141	151.5	117.5	94.75	91.5	144	102.5
18019_wk4_bal	TIS-230612FLY-32	18019	Week 4 Post-BCG	99	117.75	65	143.5	139.5	112	87.25	79.5	132.75	120.25	141.75	94	130.75	119	136.5	109.5	128.75	121.75	383	156	116.75	127	1526.5	145.25	120.5	231	210.5	142.75	139.5	95.25	124.25	144.25	142.25	111.75	137.75	134	102.5	134	72.5	151.25	155	124.5	96	86	154	120.75
18519_wk4_bal	TIS-230612FLY-84	18519	Week 4 Post-BCG	103	126.75	70.25	134.5	144.5	114.5	87	87.5	138.5	147.75	131.25	95.75	134.75	133.25	145.25	121.25	123.75	134.75	319.75	159.5	107.25	129.25	1236	161	118.75	221	207.5	147.5	137.25	91.5	128.25	122.5	151.5	116	126.5	130	117	138	77.5	148.5	150.5	128.75	103.25	94.5	166	244
3718_wk4_bal	TIS-230612FLY-252	3718	Week 4 Post-BCG	97.75	128.5	68.75	136.75	139.5	136	93	85.75	132.75	142.75	125	116	132.25	130.5	166	124.5	127	139	332.75	167.25	112.5	143	1659.75	168.5	119.5	253.5	198.25	150.75	144.25	91.25	131.5	133	159.5	114.75	124	123.5	132.75	144.25	81.25	159	163.75	145.5	113.5	109.5	149	141.75
3918_wk4_bal	TIS-230612FLY-276	3918	Week 4 Post-BCG	131.5	211	159.5	146.75	1238.5	82245.2	29286.5	246	1069	152.25	170	116.25	131.5	218	5149	1770.5	149.5	321.5	431.75	184	134	132.25	2003	7451.5	2028	229.5	432.25	160	173.75	106.25	121.75	245	5673.5	1871.25	128.75	330	527	173.5	98.25	156.5	253.25	7171	2176.5	128.5	220	3711
18219_wk4_bal	TIS-230612FLY-56	18219	Week 4 Post-BCG	98.5	123.75	70	134.75	142.25	115.5	86.5	85.5	144	135.5	135.75	85.75	126	127	140.25	120.5	121.25	141.5	364.5	190	117.5	138	1461.5	146	128.75	243.75	235.75	137.5	135	97.5	119	126	155	108	123	131	116.25	133	69	150.25	149	139	98.25	93.5	364	238
2918_wk4_bal	TIS-230612FLY-156	2918	Week 4 Post-BCG	102	125	70	144	147.5	313.75	133.25	82.75	139	148.75	146.75	99.75	123.5	138	280	131	119	139.25	432.5	174.5	131.25	140.25	1755.75	314.5	157.5	237	243	147.75	129	89.75	130	140.5	322	133.25	115	144.75	110.25	133.5	72.25	148	160	194.5	121	96.75	155.75	158.5
18619_wk4_bal	TIS-230612FLY-96	18619	Week 4 Post-BCG	104.5	131	75.75	144.25	148.5	179.75	121	88.25	136	137.25	135.5	89	134	136.75	146.25	114.75	127.75	133	318	167.75	107.5	146.5	1335	132	120.5	208	214	142.25	142.75	88.5	131.25	132.25	145	114.5	109.75	150.75	109	136	76.5	138	161.25	132	106.5	96.5	305.75	212.25
18719_wk4_bal	TIS-230612FLY-108	18719	Week 4 Post-BCG	102	128.75	72.5	148.25	137.25	108.5	93	84.75	146.5	146.25	144.75	86.75	130.75	135.5	153.5	111	118.75	126.75	350.25	174.25	112.5	131.5	1217.25	133.5	118.5	197.5	188.25	127.75	124.75	84.5	145.5	120.25	147	117.75	128.25	116.5	113	132.5	73.75	148.25	146.75	118.5	101.5	88.25	146.25	123.5
3618_wk4_bal	TIS-230612FLY-240	3618	Week 4 Post-BCG	100	137	71.5	140.75	150	1131.25	513	89	138.75	140.5	139.5	99.25	137.5	128.5	487	151	133.25	140.5	461.25	184	133.25	130	2104	790.75	178.5	271.25	245.5	146	140.5	107.75	127.5	134	544	141.75	118.75	137	145.75	163	146	275.75	176	479.25	217.75	114.25	354.25	1870.5
4818_wk4_bal	TIS-230612FLY-383	4818	Week 4 Post-BCG	173.5	183.25	96.25	156	190	4890.25	474.75	133	179.5	141.5	161.5	102.25	140	146.5	892.5	153.5	134.5	157	297.5	167.25	116.5	124.5	1088.75	1146.25	189	200.75	204.25	154	161	103.5	136.75	133	885.5	152	129	164.25	126.5	156.75	68	150.5	162.75	833.25	179	96.5	157.5	5812.25
3018_wk4_bal	TIS-230612FLY-168	3018	Week 4 Post-BCG	98.5	129	71.5	141	148	128.25	88.75	87.5	142	151.25	136	86.25	116.25	140.5	137	105.5	132.75	130	335.25	161.25	104.25	135	1270.5	168.5	128	209	229.5	131.75	135.75	93.25	131	138.5	140	112.25	119.25	134.75	125.25	151.5	94.75	156.75	161.5	204	139.25	103.5	480.75	330.5
3218_wk9_bal	TIS-230612FLY-195	3218	Week 9 Post-BCG	109.5	132.75	70.5	135	151	240.5	101.5	87.5	146	141.25	139	95.25	135.5	136.25	202.25	117.75	127.25	136.5	340.25	156.25	111	133.5	1381	232	130.25	232.25	213	139	152	100.25	139.25	125	259.5	111.75	122.5	128.5	112.5	140.75	74	158	154.5	198	102.75	98.5	147.5	192
4218_wk9_bal	TIS-230612FLY-314	4218	Week 9 Post-BCG	115.5	142.25	94.75	147.5	613.25	6875.75	265.25	161.75	159.75	141.25	152.75	93.75	134.75	140.5	367.25	120.5	118.75	149.25	328	169.75	125	148.75	1573	710	149.25	211.5	256.25	136.75	155.25	99.5	134.75	150.75	685.75	126	115.75	148	143.25	166.25	104.25	152	207	293.5	162.25	154.25	241.75	2730.5
2818_wk9_bal	TIS-230612FLY-147	2818	Week 9 Post-BCG	106.5	134.5	74.5	138.5	149.75	125.25	98.5	96.5	143	134.25	155.5	93	135	135	146.5	111.25	125.25	129	245.5	153.75	102.25	132	1236	165.25	130	202.5	188.5	149.25	141.5	91.5	126	131.5	144.5	112.5	114.5	130.5	158	145.75	95.75	146	169.25	209.5	128	108	4614.5	531.75
3318_wk9_bal	TIS-230612FLY-207	3318	Week 9 Post-BCG	124	146.5	110.75	146.5	364.75	46207.8	13522.5	171	402.5	143	147	94	127	153.25	3533	585.5	127.5	175	331.25	151.75	109	134.5	1025.5	3152.5	492.25	203.25	235	137.5	133.75	114.75	136.25	172	5106.5	717	129.25	204.75	118	142	84.5	153	187	4259.25	1035	116	215.25	793
4418_wk9_bal	TIS-230612FLY-338	4418	Week 9 Post-BCG	106.5	133	77	144.5	152	155.25	131.25	96	174	138.75	138.25	89.25	132	133	173	116.5	133	158.25	380.25	173.5	119	136	1314.5	211.5	131.5	215.75	242.25	147.25	128.75	92.75	131	130.5	203.5	106.5	127	159.75	114.5	147	120.25	144	166.5	155.5	167	105.5	2461	258.25
4118_wk9_bal	TIS-230612FLY-302	4118	Week 9 Post-BCG	110	140.5	94.5	138	258.25	46004.8	3578.75	116	310	140.5	153.25	97.75	128.25	143.25	3249.5	231.5	141.75	163.5	335.75	168	127.75	131	1461.25	5057	281.75	210.5	253.25	142	141.5	98.25	134.5	147.25	4196	264	134.5	174.5	125.5	465.5	117	146.75	215.5	6611.75	1091	205.75	343.5	679
4318_wk9_bal	TIS-230612FLY-326	4318	Week 9 Post-BCG	105.5	135	68	142.5	152.75	118.75	98.25	89.25	141.5	135	158.5	98	134	134.25	145.5	117.75	128.5	147.5	342	180.25	124.5	123.25	1582.5	152.75	132.25	225	216.75	136.75	149.25	94	128.5	141.5	161.75	107.25	131	133.5	117.75	141.75	69.5	153.5	167.25	120.5	97.5	98	152	135.5
2718_wk9_bal	TIS-230612FLY-135	2718	Week 9 Post-BCG	106	138.5	79.5	145.5	159.5	2753.5	581.5	107.75	159.75	154.5	130.5	88.5	138.25	116.5	505.25	142	121.75	125	389	173	131	133.5	1622.25	591	148.25	247	222.25	143	140.5	95.25	131.5	133	600	130.25	120	141.5	140.25	152	89.5	152.25	187.5	1524.5	486.75	123.5	187.5	706.25
3418_wk9_bal	TIS-230612FLY-219	3418	Week 9 Post-BCG	102.25	130.5	66.25	142	143.25	123.75	90.5	88	146.5	135.25	142	95.25	127.75	133.75	141.25	112	128.5	129.75	281.5	152	97.5	127	1067.75	150	126.25	176.5	191.25	157.25	145.5	90.75	129.75	119.5	141	122.25	133.5	134.25	105	133	83.25	147.25	163.5	141	105.5	103.5	150.75	180
4918_wk9_bal	TIS-230612FLY-398	4918	Week 9 Post-BCG	101.75	130.75	71.75	143.25	153.5	1354.75	112	84.5	140.25	148.25	134.5	88.75	132.5	124.75	467.5	118.5	129	143.5	385.25	171.5	110	141.75	1715.75	611	134.5	203	230.5	140.75	133	87.75	137.25	147	457.5	124	119	157.5	112.5	132.5	74.5	144	162.5	411.5	104	94	141.75
4618_wk9_bal	TIS-230612FLY-362	4618	Week 9 Post-BCG	108.75	138.5	83.25	140.5	168	171.5	111	115.5	165.5	131.75	133	91	128.25	117.25	188.25	115.25	130.25	134.5	275.5	147.25	105.5	137.25	1202.75	218	132.5	203.75	194.75	143.5	136.75	93.75	137.5	126.75	206	108.25	117.5	138	129.75	144.5	85	151	175.5	199.5	125	115.25	410.75	954.5
3118_wk9_bal	TIS-230612FLY-183	3118	Week 9 Post-BCG	109.75	124.75	70	142.25	145.5	114.5	91	90.5	141.75	148	127	101	122.25	146	144.5	118	117.25	136.75	320.25	160.75	113	132	1105.5	149.5	127	218.5	188	124.5	135	89.5	125.75	124.75	142	112.75	141.25	139.5	116.75	146.75	75.25	159.75	162.75	191.25	136	106.25	164.5	231.5
4018_wk9_bal	TIS-230612FLY-290	4018	Week 9 Post-BCG	101.5	121	64.25	136.25	140	110.25	87	81.5	143.25	155.25	149	101.25	136.75	123.25	149.75	115.5	128	135	374.25	161	109.75	127.5	1411.25	141	128.5	218	215.75	148.5	130.5	94.75	127	148.25	144.5	92.5	136.5	130.75	114.75	147.75	85.75	162	184.5	148.5	108.25	106.25	219.5	386
2618_wk9_bal	TIS-230612FLY-123	2618	Week 9 Post-BCG	115	205	161.5	148	577.25	49911.2	14595	292.25	802	148	169.25	111.75	131	203.5	5477.75	1145.75	137.75	238.5	312	175.25	129	127.5	1463	7146.25	1095.25	237	345.25	144	148.5	114.25	129.5	206.75	5300	807.5	137.75	228.5	227	260.5	157	180.25	354.75	5003.25	1839.5	256.5	343.75	1392
3518_wk9_bal	TIS-230612FLY-231	3518	Week 9 Post-BCG	105	125.25	69.5	143.75	145	17751.5	352.5	96.5	140.75	139.75	145	96.75	133	137	1625.25	157	131.25	135.5	346	167.75	115	145.25	1427.25	1975.5	154.25	216	237.25	142.5	131.75	94.25	136.75	135	1923.75	146	128.5	154.5	160.5	156	96.5	176.25	194.25	1111	181.5	126.25	349.25	450
4718_wk9_bal	TIS-230612FLY-374	4718	Week 9 Post-BCG	116.5	146.25	111.25	150.5	184	3955.75	533.75	157.5	285	145.75	143.25	103.25	133.75	145	838	139.75	129	142.5	360.5	157.75	105.25	132	1507.5	1129	167	210.75	191.25	129.25	154.5	102	128	134.75	1294.5	164.25	141.5	137.75	144.75	190	103.25	158.75	203.5	1015	306	138.75	1946	1956.5
17819_wk9_bal	TIS-230612FLY-11	17819	Week 9 Post-BCG	93.5	128	66.75	141.25	146.75	123	90.5	86.5	129.75	140.5	146.5	88.75	141.25	125.5	151.25	114.25	124.5	136.25	317.25	176.75	132.5	141.25	1565	157	127.5	250.25	209.75	136.5	147	86.25	127.5	139.5	149.25	111.5	118.25	137.75	99.75	141	69	142	152.25	127.25	100.25	86	147.25	237.5
5018_wk9_bal	TIS-230612FLY-410	5018	Week 9 Post-BCG	111	130	69	136.75	160	123.25	86	97.5	144.75	147.5	136.5	89.5	135.25	129.5	141.5	108.5	127	134.75	379.25	173.25	126.25	125	1571	166.75	138.5	254.75	213	142.5	141.75	88.25	138.5	139.25	151.5	120.5	121.75	139.25	115	137	72	145.25	157.5	130.75	106.5	111.25	167.25	273.5
17919_wk9_bal	TIS-230612FLY-23	17919	Week 9 Post-BCG	99	124.5	65.5	142.5	144.5	111	90	82.25	142.5	133.5	128.25	96.5	122.5	133.75	125.5	105.25	126.5	127	379	154	114.25	131.75	1495.5	151.75	125	221.75	238.5	140.75	139.5	88.75	132.25	141	158.75	102.25	122	145.25	106.75	130	75.5	151.5	157.5	123.5	95	89.5	151.25	109
3818_wk9_bal	TIS-230612FLY-267	3818	Week 9 Post-BCG	105.5	126.5	75.5	137.5	158	4197.75	835	89.75	145.75	147	130.5	96.25	129.5	143	582.75	160.25	131	146.75	343.25	163.5	109	128	1406	863.5	185	209.25	223.75	139.5	145	91.5	141.5	131.5	587	152	129.75	137	126	147	87.5	175.75	185	757.25	195	111.25	169	547
4518_wk9_bal	TIS-230612FLY-350	4518	Week 9 Post-BCG	128.5	185	114.75	147.25	206.25	27683.8	3971.75	191.5	192	138	161	94.25	138.75	139.5	2245	287.75	139	151	309.5	160.5	108.25	128.75	1236.5	2570.5	307.5	204.5	206.5	147.75	148.5	91.75	130.25	143.5	1901.75	241.25	128	154.5	108.5	143.5	77.5	148	155	1381.25	311.5	107	155.75	1273
18419_wk9_bal	TIS-230612FLY-75	18419	Week 9 Post-BCG	104	121	65.75	138.25	144	112	88.75	83	132.5	134.75	134	105.75	145.75	137.75	135.75	109	114.5	132	425.5	166.5	128	135.5	1458.5	145	113	216.5	214.5	148.25	138	106.75	128.5	125.5	151.25	108.25	137.5	136.25	110.5	140.5	75	150.5	156	120.25	106.5	98.5	148	155.5
18119_wk9_bal	TIS-230612FLY-47	18119	Week 9 Post-BCG	100.5	122	68.25	138.5	141.5	118.5	89.5	88	142	139.25	135	84.5	128.5	121	156.5	115	121.75	132	325.5	153	94	136	1265.75	145.75	115.25	221.25	199.25	133.5	142	89.25	122	123.25	141.5	115.5	132	130	105.75	133.5	71.75	150	154.75	135.75	105.25	95.25	144.5	143
18019_wk9_bal	TIS-230612FLY-35	18019	Week 9 Post-BCG	95.5	123.5	70.5	136.75	144.75	115	83.5	84.75	133.75	125.5	137	104	128	117	128	119.5	123.5	136	377.75	161	110	130.25	1596.5	155.5	119.5	244.75	220.5	129	135	91.5	131.75	127	144.25	123	111.5	139.75	104	130.5	73.5	141.75	149.25	121.5	107.5	92.5	148.25	138.75
18519_wk9_bal	TIS-230612FLY-87	18519	Week 9 Post-BCG	96.75	126.25	66.5	138	146.5	108.5	88	88.5	139.75	127.5	144.75	84	131.5	121	135	98.75	120.25	132.5	363.25	164.5	115.25	139.25	1439.5	142.25	117.75	227.75	231	150.5	152.25	81.25	128	123.5	137.25	115	126	132.5	109	142.5	80.5	140.25	164.25	121.5	104.25	92	203.25	162.5
3718_wk9_bal	TIS-230612FLY-255	3718	Week 9 Post-BCG	100	124	72.25	137.5	148.5	122.5	92	86	146	151	138.25	96	129	143.5	165.75	112	141.25	140.25	306.75	158.5	95	134.5	1279.5	173	116.75	196	178	143.75	139.5	97.75	133	134.5	165.25	118.5	122.25	130.5	147.25	158.5	81.5	158.25	169.25	136	111.5	111.5	156	130
18219_wk9_bal	TIS-230612FLY-59	18219	Week 9 Post-BCG	96.75	131	67.75	132.25	139.5	116	86	83.5	143	130	139.5	95.75	131.75	134.25	145.75	110.75	114.25	138.75	304	161	114.75	138.5	1372.5	148.5	137	216.25	211	130.75	141.5	82.5	130.75	123.5	148	106.5	131.25	138	118.25	138	91	147.25	143	140	95.25	97	311	200.25
2918_wk9_bal	TIS-230612FLY-159	2918	Week 9 Post-BCG	107.25	130.5	71.5	136.5	152.5	130.5	95.5	83.5	136	156.5	143	89	142.5	136.75	176.5	121.25	134	138	414.5	176.5	129.25	123.5	1603.5	195.75	126.5	236.75	225	152.5	145.5	93.25	130.5	121	187.25	114.25	113.75	132	121.25	136.25	78.75	144.75	157.5	149	103	99.75	151	156.75
18619_wk9_bal	TIS-230612FLY-99	18619	Week 9 Post-BCG	97	116.5	63	135.75	137.5	110.5	84.25	80	135.75	138	141	105	140.5	106	148	128	125	131.5	325.5	161	101.25	128.75	1179	139.25	116	193.25	205.5	178.25	141.5	77.5	125	113	141	95	120	137.25	112.5	137	73.75	150.5	153	126.5	107.75	101	192.25	170.25
18719_wk9_bal	TIS-230612FLY-111	18719	Week 9 Post-BCG	103.5	127.5	63.5	143.75	146.25	117.75	88.5	87	141.5	152	138.5	84.5	132.5	125.25	140.5	114	124.25	132.5	343.5	145.5	93.5	152	1112.75	151.25	113.5	184.75	192.75	137	135	100	129	117.75	143.25	115.5	116.5	146	110	135	74	149.5	161	126.75	98.5	97.25	151	116.25
3618_wk9_bal	TIS-230612FLY-243	3618	Week 9 Post-BCG	103.5	136	63.25	144.75	153.25	183	121	87	143.5	151.75	141.5	88.75	130	149.25	212.25	118.5	132	143.5	338	168.75	103.5	131	1431.5	247	131	205	215.25	124.5	147.25	90.75	134.25	126	228.75	109.5	122.5	139.5	117	148.5	111.25	204	167.75	189.5	130.25	112.75	289.75	824.5
4818_wk9_bal	TIS-230612FLY-386	4818	Week 9 Post-BCG	116.25	157.75	90	150.25	182	167.5	124.5	146	160.75	151.25	155.25	90	130.5	134	169.25	114.5	121.5	130.25	307.75	159	100.5	126.75	1254.75	152.5	116.75	188	189.5	131.5	152	88	133.5	119.5	174	113.5	127.25	125	127.75	142.5	77.25	145.5	162.5	134.5	105.5	102	144	2064
3018_wk9_bal	TIS-230612FLY-171	3018	Week 9 Post-BCG	105.25	131.5	68.5	140.5	149	123.25	89	90.5	145.75	144.5	142.5	87.25	136.5	130.5	136.5	117.25	132	134.25	343.75	169	104.5	135	1366	147.75	128.5	216	206.25	149	145.5	94.75	133.5	136	161	109	132	144.75	124.75	145.25	89	159.25	175.75	154.5	114.75	109.5	300.25	788
[truncated: 44 more columns]
