# Supplementary material for: Humoral correlates of protection against Mycobacterium tuberculosis following intravenous BCG vaccination in rhesus macaques
Source: iScience. 2024 Oct 15;27(12):111128. doi: 10.1016/j.isci.2024.111128 (PMC11634979; doi:10.1016/j.isci.2024.111128)
Supplement: Data S2. LASSO co-correlates analysis of antibody features, related to Figure 4 [file mmc3.xlsx]

## Sheet: README
	Systems Serology Data:
	Humoral correlates of protection against Mycobacterium tuberculosis following intravenous Bacille Calmette-Guérin vaccination in rhesus macaques
	Description:
	LASSO co-correlates analysis from Figure 4
	Tabs:
	bal_pre: significant correlates of the LASSO-selected BAL antibody features
	plasma_pre: significant correlates of the LASSO-selected plasma antibody features pre-Mtb challenge
	plasma_post: significant correlates of the LASSO-selected plasma antibody features post-Mtb challenge

## Sheet: bal_pre
LASSO-selected feature	correlate	spearman	pvalue	fdr
BAL.Pre.PstS1.IgM	BAL.Pre.LAM.IgM	0.96	1.19079e-17	1.73517e-15
BAL.Pre.PPD.IgM	BAL.Pre.Ag85A.B.IgM	0.951	2.68043e-16	3.66704e-14
BAL.Pre.Ag85A.B.IgM	BAL.Pre.PPD.IgM	0.951	2.68043e-16	3.66704e-14
BAL.Pre.PstS1.IgM	BAL.Pre.HspX.IgM	0.934	1.75212e-14	2.0107e-12
BAL.Pre.PPD.IgM	BAL.Pre.PstS1.IgM	0.92	2.46107e-13	2.47919e-11
BAL.Pre.PstS1.IgM	BAL.Pre.PPD.IgM	0.92	2.46107e-13	2.47919e-11
BAL.Pre.Ag85A.B.IgM	BAL.Pre.HspX.IgM	0.917	3.99835e-13	3.80742e-11
BAL.Pre.PPD.IgM	BAL.Pre.HspX.IgM	0.915	5.59614e-13	5.11141e-11
BAL.Pre.Ag85A.B.IgM	BAL.Pre.GroES.IgM	0.91	1.21346e-12	1.05309e-10
BAL.Pre.PstS1.IgM	BAL.Pre.Ag85A.B.IgM	0.909	1.55551e-12	1.32067e-10
BAL.Pre.Ag85A.B.IgM	BAL.Pre.PstS1.IgM	0.909	1.55551e-12	1.32067e-10
BAL.Pre.Ag85A.B.IgM	BAL.Pre.EBOV.GP.IgM	0.905	2.83788e-12	2.25083e-10
BAL.Pre.PPD.IgM	BAL.Pre.GroES.IgM	0.904	3.38123e-12	2.6549e-10
BAL.Pre.Ag85A.B.IgM	BAL.Pre.Mpt64.IgM	0.903	3.58273e-12	2.79908e-10
BAL.Pre.PstS1.IgM	BAL.Pre.Mpt64.IgM	0.9	5.33538e-12	3.95159e-10
BAL.Pre.PPD.IgM	BAL.Pre.EBOV.GP.IgM	0.885	4.02805e-11	2.66797e-09
BAL.Pre.PstS1.IgM	BAL.Pre.Ag85A.B.R3A	0.883	4.87413e-11	3.18792e-09
BAL.Pre.PPD.IgM	BAL.Pre.LAM.IgM	0.88	6.75971e-11	4.27828e-09
BAL.Pre.Ag85A.B.IgM	BAL.Pre.LAM.IgM	0.864	3.79072e-10	2.08716e-08
BAL.Pre.PstS1.IgM	BAL.Pre.PPD.IgG1	0.861	5.01125e-10	2.71153e-08
BAL.Pre.PstS1.IgM	BAL.Pre.GroES.IgM	0.856	7.9749e-10	4.11607e-08
BAL.Pre.Ag85A.B.IgM	BAL.Pre.Apa.IgM	0.851	1.29485e-09	6.3286e-08
BAL.Pre.Ag85A.B.IgM	BAL.Pre.Ag85A.B.R3A	0.848	1.72907e-09	8.3467e-08
BAL.Pre.PstS1.IgM	BAL.Pre.Ag85A.B.IgG1	0.847	1.92384e-09	9.17382e-08
BAL.Pre.PPD.IgM	BAL.Pre.Ag85A.B.R3A	0.843	2.6357e-09	1.21611e-07
BAL.Pre.PPD.IgM	BAL.Pre.Mpt64.IgM	0.842	2.9222e-09	1.33649e-07
BAL.Pre.PstS1.IgM	BAL.Pre.Apa.IgM	0.838	4.0968e-09	1.80518e-07
BAL.Pre.PstS1.IgM	BAL.Pre.EBOV.GP.IgM	0.827	9.76263e-09	3.90617e-07
BAL.Pre.PstS1.IgM	BAL.Pre.GroES.IgG1	0.823	1.32645e-08	5.17515e-07
BAL.Pre.Ag85A.B.IgM	BAL.Pre.Ag85A.B.IgG1	0.821	1.54174e-08	5.92653e-07
BAL.Pre.Ag85A.B.IgM	BAL.Pre.Apa.R3A	0.821	1.49628e-08	5.76592e-07
BAL.Pre.PPD.IgM	BAL.Pre.Ag85A.B.IgG1	0.817	2.01174e-08	7.38872e-07
BAL.Pre.Ag85A.B.IgM	BAL.Pre.LAM.IgG4	0.817	2.07136e-08	7.55455e-07
BAL.Pre.PPD.IgM	BAL.Pre.LAM.IgG4	0.813	2.84297e-08	9.88538e-07
BAL.Pre.Ag85A.B.IgM	BAL.Pre.LAM.IgG1	0.812	3.00876e-08	1.03244e-06
BAL.Pre.Ag85A.B.IgM	BAL.Pre.LAM.IgA	0.811	3.18338e-08	1.08287e-06
BAL.Pre.Ag85A.B.IgM	BAL.Pre.Apa.R2A	0.811	3.09494e-08	1.05508e-06
BAL.Pre.PstS1.IgM	BAL.Pre.GroES.R3A	0.805	4.81975e-08	1.51757e-06
BAL.Pre.PPD.IgM	BAL.Pre.GroES.IgG1	0.804	5.22766e-08	1.61676e-06
BAL.Pre.Ag85A.B.IgM	BAL.Pre.PPD.IgG1	0.804	5.08831e-08	1.58304e-06
BAL.Pre.PPD.IgM	BAL.Pre.PPD.ADNKA.IFNg	0.803	5.51691e-08	1.68295e-06
BAL.Pre.PstS1.IgM	BAL.Pre.Apa.R3A	0.803	5.3705e-08	1.64792e-06
BAL.Pre.PPD.IgM	BAL.Pre.GroES.R3A	0.802	5.66695e-08	1.71868e-06
BAL.Pre.Ag85A.B.IgM	BAL.Pre.LAM.R2A	0.802	5.97831e-08	1.79918e-06
BAL.Pre.Ag85A.B.IgM	BAL.Pre.HspX.IgG1	0.8	6.64847e-08	1.97058e-06
BAL.Pre.PstS1.IgM	BAL.Pre.LAM.IgA	0.799	7.00871e-08	2.05788e-06
BAL.Pre.PPD.IgM	BAL.Pre.Apa.IgM	0.798	7.38673e-08	2.14475e-06
BAL.Pre.Ag85A.B.IgM	BAL.Pre.HspX.IgA	0.797	7.98881e-08	2.27736e-06
BAL.Pre.PstS1.IgM	BAL.Pre.HspX.IgG1	0.796	8.86145e-08	2.46774e-06
BAL.Pre.PstS1.IgM	BAL.Pre.Mpt64.R3A	0.794	9.5722e-08	2.64218e-06
BAL.Pre.Ag85A.B.IgM	BAL.Pre.GroES.R3A	0.794	1.00746e-07	2.75176e-06
BAL.Pre.PPD.IgM	BAL.Pre.HspX.IgA	0.791	1.20288e-07	3.13259e-06
BAL.Pre.PstS1.IgM	BAL.Pre.PstS1.R3A	0.791	1.17299e-07	3.06494e-06
BAL.Pre.Ag85A.B.IgM	BAL.Pre.LAM.R3A	0.79	1.23346e-07	3.20159e-06
BAL.Pre.Ag85A.B.IgM	BAL.Pre.PPD.ADNKA.IFNg	0.788	1.43239e-07	3.60444e-06
BAL.Pre.Ag85A.B.IgM	BAL.Pre.LAM.IgG3	0.785	1.66022e-07	4.07946e-06
BAL.Pre.PstS1.IgM	BAL.Pre.LAM.R2A	0.782	2.06449e-07	4.91105e-06
BAL.Pre.PPD.IgM	BAL.Pre.Apa.R3A	0.781	2.16573e-07	5.08241e-06
BAL.Pre.Ag85A.B.IgM	BAL.Pre.LAM.IgG2	0.781	2.11456e-07	4.99977e-06
BAL.Pre.Ag85A.B.IgM	BAL.Pre.GroES.IgG1	0.78	2.27148e-07	5.29095e-06
BAL.Pre.PPD.IgM	BAL.Pre.LAM.IgG1	0.779	2.38193e-07	5.50726e-06
BAL.Pre.PPD.IgM	BAL.Pre.Apa.R2A	0.779	2.49725e-07	5.73161e-06
BAL.Pre.Ag85A.B.IgM	BAL.Pre.PstS1.IgA	0.778	2.55681e-07	5.85115e-06
BAL.Pre.PPD.IgM	BAL.Pre.Mpt64.R3A	0.777	2.80821e-07	6.28866e-06
BAL.Pre.PPD.IgM	BAL.Pre.PstS1.R3A	0.775	3.01134e-07	6.6862e-06
BAL.Pre.PPD.IgM	BAL.Pre.LAM.R2A	0.773	3.53847e-07	7.71445e-06
BAL.Pre.Ag85A.B.IgM	BAL.Pre.PstS1.R3A	0.772	3.70382e-07	7.99703e-06
BAL.Pre.PstS1.IgM	BAL.Pre.LAM.IgG3	0.771	3.78911e-07	8.14749e-06
BAL.Pre.PstS1.IgM	BAL.Pre.Apa.R2A	0.77	4.14848e-07	8.82333e-06
BAL.Pre.Ag85A.B.IgM	BAL.Pre.LAM.C1Q	0.77	4.14848e-07	8.82333e-06
BAL.Pre.PstS1.IgM	BAL.Pre.PstS1.IgG3	0.769	4.24304e-07	8.95154e-06
BAL.Pre.PstS1.IgM	BAL.Pre.PPD.ADNKA.TNFa	0.769	4.24304e-07	8.95154e-06
BAL.Pre.PPD.IgM	BAL.Pre.LAM.IgG2	0.768	4.53866e-07	9.51115e-06
BAL.Pre.Ag85A.B.IgM	BAL.Pre.PstS1.IgG3	0.768	4.64129e-07	9.68735e-06
BAL.Pre.PPD.IgM	BAL.Pre.LAM.IgA	0.767	4.74604e-07	9.84041e-06
BAL.Pre.PstS1.IgM	BAL.Pre.LAM.IgG4	0.766	5.18691e-07	1.05726e-05
BAL.Pre.PPD.IgM	BAL.Pre.LAM.IgG3	0.765	5.54171e-07	1.12083e-05
BAL.Pre.PstS1.IgM	BAL.Pre.Apa.IgG1	0.765	5.30281e-07	1.07668e-05
BAL.Pre.PstS1.IgM	BAL.Pre.LAM.IgG1	0.763	6.04916e-07	1.1987e-05
BAL.Pre.PstS1.IgM	BAL.Pre.LAM.R3A	0.761	6.59859e-07	1.28163e-05
BAL.Pre.PPD.IgM	BAL.Pre.PPD.IgG1	0.76	6.89001e-07	1.32672e-05
BAL.Pre.PPD.IgM	BAL.Pre.GroES.IgA	0.76	6.89001e-07	1.32672e-05
BAL.Pre.PPD.IgM	BAL.Pre.PstS1.R2A	0.76	6.89001e-07	1.32672e-05
BAL.Pre.PstS1.IgM	BAL.Pre.Mpt64.IgG1	0.76	7.04006e-07	1.34569e-05
BAL.Pre.Ag85A.B.IgM	BAL.Pre.PstS1.R2A	0.759	7.50827e-07	1.42475e-05
BAL.Pre.Ag85A.B.IgM	BAL.Pre.Mpt64.R3A	0.759	7.34915e-07	1.39794e-05
BAL.Pre.PPD.IgM	BAL.Pre.PstS1.IgA	0.756	8.71297e-07	1.60287e-05
BAL.Pre.Ag85A.B.IgM	BAL.Pre.PPD.ADNKA.TNFa	0.755	9.08809e-07	1.66212e-05
BAL.Pre.PPD.IgM	BAL.Pre.LAM.C1Q	0.753	1.03034e-06	1.82886e-05
BAL.Pre.PPD.IgM	BAL.Pre.HspX.IgG1	0.749	1.24049e-06	2.11789e-05
BAL.Pre.PstS1.IgM	BAL.Pre.HspX.IgA	0.747	1.40149e-06	2.35681e-05
BAL.Pre.Ag85A.B.IgM	BAL.Pre.Apa.IgG1	0.747	1.40149e-06	2.35681e-05
BAL.Pre.PstS1.IgM	BAL.Pre.PstS1.R2A	0.746	1.45924e-06	2.44082e-05
BAL.Pre.PstS1.IgM	BAL.Pre.PPD.ADNKA.IFNg	0.742	1.74681e-06	2.84882e-05
BAL.Pre.PPD.IgM	BAL.Pre.PPD.ADNKA.TNFa	0.741	1.85354e-06	2.99173e-05
BAL.Pre.PPD.IgM	BAL.Pre.Apa.IgG1	0.735	2.48147e-06	3.84291e-05
BAL.Pre.Ag85A.B.IgM	BAL.Pre.Mpt64.IgA	0.734	2.62812e-06	4.04205e-05
BAL.Pre.PPD.IgM	BAL.Pre.LAM.R3A	0.733	2.67873e-06	4.10778e-05
BAL.Pre.Ag85A.B.IgM	BAL.Pre.GroES.IgA	0.731	3.00136e-06	4.53592e-05
BAL.Pre.Ag85A.B.IgM	BAL.Pre.PPD.R3A	0.731	2.94526e-06	4.47704e-05
BAL.Pre.Ag85A.B.IgM	BAL.Pre.Mpt64.IgG1	0.725	4.04123e-06	5.84793e-05
BAL.Pre.PstS1.IgM	BAL.Pre.HspX.R2A	0.721	4.675e-06	6.62429e-05
BAL.Pre.PPD.IgM	BAL.Pre.PstS1.IgG3	0.72	4.93497e-06	6.94241e-05
BAL.Pre.PstS1.IgM	BAL.Pre.PPD.R2A	0.72	4.93497e-06	6.94241e-05
BAL.Pre.Ag85A.B.IgM	BAL.Pre.PstS1.IgG4	0.72	4.93497e-06	6.94241e-05
BAL.Pre.PstS1.IgM	BAL.Pre.PstS1.IgA	0.718	5.39746e-06	7.49876e-05
BAL.Pre.PstS1.IgM	BAL.Pre.PPD.R3A	0.717	5.59318e-06	7.73637e-05
BAL.Pre.PPD.IgM	BAL.Pre.HspX.R2A	0.715	6.11091e-06	8.31301e-05
BAL.Pre.PPD.IgM	BAL.Pre.PPD.R2A	0.714	6.55588e-06	8.82635e-05
BAL.Pre.PPD.IgM	BAL.Pre.Mpt64.IgA	0.711	7.27842e-06	9.65801e-05
BAL.Pre.PstS1.IgM	BAL.Pre.PstS1.IgG1	0.711	7.40561e-06	9.7936e-05
BAL.Pre.Ag85A.B.IgM	BAL.Pre.Ag85A.B.IgA	0.704	1.00666e-05	0.000128463
BAL.Pre.PPD.IgM	BAL.Pre.PstS1.IgG4	0.703	1.04101e-05	0.000132414
BAL.Pre.PPD.IgM	BAL.Pre.PPD.R3A	0.703	1.0237e-05	0.000130319
BAL.Pre.PPD.IgM	BAL.Pre.Mpt64.IgG1	0.699	1.22915e-05	0.000152629
BAL.Pre.PstS1.IgM	BAL.Pre.PstS1.IgG4	0.692	1.59465e-05	0.000190755
BAL.Pre.Ag85A.B.IgM	BAL.Pre.HspX.R2A	0.692	1.62045e-05	0.000193251
BAL.Pre.Ag85A.B.IgM	BAL.Pre.PPD.R2A	0.692	1.62045e-05	0.000193251
BAL.Pre.PstS1.IgM	BAL.Pre.LAM.IgG2	0.686	2.05536e-05	0.000237873
BAL.Pre.PstS1.IgM	BAL.Pre.LAM.C1Q	0.684	2.22213e-05	0.000254914
BAL.Pre.PPD.IgM	BAL.Pre.PstS1.IgG1	0.683	2.32794e-05	0.000265111
BAL.Pre.PstS1.IgM	BAL.Pre.GroES.IgA	0.682	2.3642e-05	0.000268655
BAL.Pre.PstS1.IgM	BAL.Pre.Mpt64.IgA	0.68	2.59267e-05	0.000290403
BAL.Pre.Ag85A.B.IgM	BAL.Pre.PstS1.IgG1	0.679	2.67312e-05	0.000298774
BAL.Pre.Ag85A.B.IgM	BAL.Pre.PPD.IgA	0.672	3.45306e-05	0.000372139
BAL.Pre.Ag85A.B.IgM	BAL.Pre.HspX.R3A	0.67	3.71845e-05	0.000398002
BAL.Pre.Ag85A.B.IgM	BAL.Pre.Ag85A.B.R2A	0.663	4.90209e-05	0.000504692
BAL.Pre.Ag85A.B.IgM	BAL.Pre.LAM.ADNKA.TNFa	0.659	5.49425e-05	0.000556513
BAL.Pre.PstS1.IgM	BAL.Pre.Ag85A.B.R2A	0.653	6.77976e-05	0.000666467
BAL.Pre.PPD.IgM	BAL.Pre.Ag85A.B.R2A	0.65	7.57005e-05	0.000733567
BAL.Pre.Ag85A.B.IgM	BAL.Pre.PPD.ADNKA.CD107a	0.65	7.57005e-05	0.000733567
BAL.Pre.PPD.IgM	BAL.Pre.HspX.R3A	0.648	8.2158e-05	0.000784495
BAL.Pre.Ag85A.B.IgM	BAL.Pre.Mpt64.R2A	0.646	8.79106e-05	0.000830314
BAL.Pre.PPD.IgM	BAL.Pre.GroES.R2A	0.635	0.000125655	0.00112379
BAL.Pre.PstS1.IgM	BAL.Pre.Mpt64.R2A	0.635	0.00012243	0.00110187
BAL.Pre.Ag85A.B.IgM	BAL.Pre.PstS1.IgG2	0.627	0.00016231	0.00140121
BAL.Pre.PPD.IgM	BAL.Pre.Mpt64.R2A	0.623	0.000179453	0.00152567
BAL.Pre.PPD.IgM	BAL.Pre.Ag85A.B.IgA	0.609	0.000278205	0.00223198
BAL.Pre.PPD.IgM	BAL.Pre.PPD.ADNKA.CD107a	0.606	0.000298679	0.00237074
BAL.Pre.PstS1.IgM	BAL.Pre.HspX.R3A	0.604	0.000316749	0.00248645
BAL.Pre.PstS1.IgM	BAL.Pre.LAM.ADNKA.TNFa	0.596	0.000399091	0.00304286
BAL.Pre.PPD.IgM	BAL.Pre.PstS1.IgG2	0.593	0.000436992	0.00329495
BAL.Pre.PPD.IgM	BAL.Pre.LAM.ADNKA.TNFa	0.591	0.000462264	0.0034688
BAL.Pre.PstS1.IgM	Plasma.Pre.LAM.IgM	0.59	0.000483401	0.00359982
BAL.Pre.PstS1.IgM	BAL.Pre.PstS1.IgG2	0.588	0.000499809	0.00370616
BAL.Pre.PstS1.IgM	BAL.Pre.GroES.R2A	0.587	0.000522449	0.00383771
BAL.Pre.PstS1.IgM	BAL.Pre.Ag85A.B.IgA	0.584	0.000564253	0.00408728
BAL.Pre.Ag85A.B.IgM	BAL.Pre.LAM.ADNKA.CD107a	0.582	0.00059589	0.00427493
BAL.Pre.Ag85A.B.IgM	BAL.Pre.Apa.IgG4	0.578	0.000656791	0.0046375
BAL.Pre.Ag85A.B.IgM	BAL.Pre.GroES.R2A	0.573	0.000746477	0.00515005
BAL.Pre.PPD.IgM	BAL.Pre.PPD.IgA	0.568	0.000864564	0.0058062
BAL.Pre.PPD.IgM	BAL.Pre.PstS1.C1Q	0.568	0.000855616	0.00576341
BAL.Pre.Ag85A.B.IgM	BAL.Pre.PstS1.C1Q	0.563	0.000968539	0.00639481
BAL.Pre.PstS1.IgM	Plasma.Pre.PstS1.IgM	0.558	0.00109431	0.00708489
BAL.Pre.Ag85A.B.IgM	BAL.Pre.Apa.IgA	0.558	0.00110541	0.00714788
BAL.Pre.PstS1.IgM	BAL.Pre.PPD.ADNKA.CD107a	0.555	0.00119781	0.00764123
BAL.Pre.Ag85A.B.IgM	BAL.Pre.LAM.ADNKA.IFNg	0.552	0.00128412	0.00812238
BAL.Pre.PstS1.IgM	BAL.Pre.PPD.IgA	0.55	0.00133584	0.00838856
BAL.Pre.PstS1.IgM	BAL.Pre.LAM.ADNKA.IFNg	0.546	0.00148756	0.00916134
BAL.Pre.PPD.IgM	BAL.Pre.LAM.ADNKA.CD107a	0.534	0.00198015	0.0115847
BAL.Pre.PstS1.IgM	BAL.Pre.Apa.IgG4	0.53	0.00217317	0.0125038
BAL.Pre.Ag85A.B.IgM	BAL.Pre.HspX.IgG2	0.525	0.00240416	0.0135981
BAL.Pre.PstS1.IgM	BAL.Pre.Apa.IgA	0.519	0.00275324	0.0152262
BAL.Pre.PPD.IgM	BAL.Pre.Apa.IgG2	0.504	0.00387278	0.0202386
BAL.Pre.PstS1.IgM	Plasma.Post.GroES.IgA	-0.51	0.00340294	0.0182147

## Sheet: plasma_pre
LASSO-selected feature	correlate	spearman	pvalue	fdr
Plasma.Pre.Apa.IgM	Plasma.Pre.Apa.IgG1	0.675	3.11008e-05	0.000341999
Plasma.Pre.PPD.C1Q	Plasma.Pre.LAM.ADNKA.IFNg	0.642	0.000100507	0.00092857
Plasma.Pre.PPD.C1Q	Plasma.Pre.Apa.C1Q	0.641	0.000101851	0.00093712
Plasma.Pre.PPD.C1Q	Plasma.Pre.PstS1.R2A	0.6	0.00035995	0.00278923
Plasma.Pre.Apa.IgM	Plasma.Post.Apa.IgG1	0.594	0.000432087	0.00326583
Plasma.Pre.PPD.C1Q	Plasma.Pre.LAM.R2A	0.594	0.00042723	0.00323224
Plasma.Pre.Apa.IgM	Plasma.Post.PstS1.R3A	0.587	0.000522449	0.00383771
Plasma.Pre.Apa.IgM	Plasma.Post.PPD.IgG1	0.581	0.000602402	0.00430981
Plasma.Pre.PPD.C1Q	Plasma.Pre.Mpt64.R2A	0.573	0.000746477	0.00515005
Plasma.Pre.Apa.IgM	Plasma.Pre.PPD.IgG1	0.572	0.000778675	0.0053416
Plasma.Pre.PPD.C1Q	Plasma.Pre.Apa.R2A	0.565	0.000919993	0.00613113
Plasma.Pre.PPD.C1Q	Plasma.Pre.HspX.C1Q	0.559	0.00107241	0.00697188
Plasma.Pre.Apa.IgM	Plasma.Post.LAM.R2A	0.555	0.0011859	0.00757144
Plasma.Pre.PPD.C1Q	BAL.Pre.Mpt64.IgG3	0.552	0.00127147	0.00806514
Plasma.Pre.PPD.C1Q	Plasma.Pre.PstS1.C1Q	0.544	0.00157648	0.00959582
Plasma.Pre.Apa.IgM	Plasma.Post.GroES.R3A	0.531	0.00209409	0.012147
Plasma.Pre.PPD.C1Q	Plasma.Pre.PPD.R2A	0.528	0.00227566	0.0129886
Plasma.Pre.PPD.C1Q	Plasma.Pre.Ag85A.B.R2A	0.528	0.00227566	0.0129886
Plasma.Pre.Apa.IgM	Plasma.Post.LAM.R3A	0.527	0.00231782	0.0131907
Plasma.Pre.PPD.C1Q	Plasma.Pre.LAM.ADNKA.TNFa	0.525	0.00244837	0.0138182
Plasma.Pre.PPD.C1Q	Plasma.Pre.HspX.R2A	0.523	0.00251599	0.0141489
Plasma.Pre.PPD.C1Q	Plasma.Pre.GroES.R2A	0.523	0.00253889	0.0142572
Plasma.Pre.Apa.IgM	Plasma.Post.PstS1.R2A	0.52	0.00272868	0.0151224
Plasma.Pre.PPD.C1Q	Plasma.Pre.Mpt64.C1Q	0.518	0.00282808	0.0155631
Plasma.Pre.Apa.IgM	Plasma.Post.PstS1.IgM	0.512	0.00325765	0.0175631
Plasma.Pre.PPD.C1Q	Plasma.Post.LAM.R2A	0.511	0.00331511	0.0178176
Plasma.Pre.Apa.IgM	Plasma.Pre.LAM.R3A	0.51	0.00337344	0.0180692
Plasma.Pre.PPD.ADNKA.IFNg	Plasma.Pre.Apa.R3A	-0.523	0.00253889	0.0142572
Plasma.Pre.PPD.ADNKA.IFNg	Plasma.Pre.Ag85A.B.R3A	-0.545	0.0015167	0.0092788
Plasma.Pre.PPD.ADNKA.IFNg	Plasma.Pre.HspX.R3A	-0.559	0.00108331	0.00702819
Plasma.Pre.PPD.ADNKA.IFNg	Plasma.Pre.GroES.R3A	-0.562	0.000998732	0.00656097
Plasma.Pre.PPD.ADNKA.IFNg	Plasma.Pre.Mpt64.R3A	-0.568	0.000864564	0.0058062

## Sheet: plasma_post
LASSO-selected feature	correlate	spearman	pvalue	fdr
Plasma.Post.Mpt64.C1Q	Plasma.Post.PPD.C1Q	0.807	4.20413e-08	1.37342e-06
Plasma.Post.PstS1.IgG1	Plasma.Post.GroES.IgG1	0.794	1.00746e-07	2.75176e-06
Plasma.Post.Mpt64.C1Q	Plasma.Pre.Mpt64.C1Q	0.789	1.32953e-07	3.39469e-06
Plasma.Post.PstS1.IgG1	Plasma.Post.Ag85A.B.IgG1	0.777	2.80821e-07	6.28866e-06
Plasma.Post.PstS1.IgM	Plasma.Post.LAM.IgM	0.773	3.53847e-07	7.71445e-06
Plasma.Post.LAM.ADNP	Plasma.Pre.LAM.ADNP	0.766	5.18691e-07	1.05726e-05
Plasma.Post.Mpt64.C1Q	Plasma.Post.HspX.C1Q	0.758	7.83597e-07	1.46914e-05
Plasma.Post.PstS1.IgG1	Plasma.Post.HspX.IgG1	0.755	9.08809e-07	1.66212e-05
Plasma.Post.PstS1.IgG1	Plasma.Post.LAM.IgG1	0.736	2.34229e-06	3.66724e-05
Plasma.Post.PstS1.IgG1	Plasma.Post.PPD.IgG1	0.723	4.26915e-06	6.1212e-05
Plasma.Post.LAM.ADNP	Plasma.Post.PPD.ADNP	0.721	4.675e-06	6.62429e-05
Plasma.Post.PstS1.IgG1	Plasma.Post.Apa.IgG1	0.72	5.02449e-06	7.04936e-05
Plasma.Post.PstS1.IgA	Plasma.Post.Ag85A.B.IgA	0.715	6.21951e-06	8.45341e-05
Plasma.Post.PstS1.IgG1	Plasma.Post.Mpt64.IgG1	0.711	7.27842e-06	9.65801e-05
Plasma.Post.PstS1.IgA	Plasma.Post.PPD.IgA	0.689	1.8408e-05	0.000216237
Plasma.Post.PstS1.IgA	Plasma.Pre.PstS1.IgA	0.683	2.32794e-05	0.000265111
Plasma.Post.PstS1.IgA	Plasma.Post.LAM.IgA	0.683	2.25691e-05	0.000258525
Plasma.Post.PstS1.IgA	Plasma.Post.Apa.IgA	0.683	2.32794e-05	0.000265111
Plasma.Post.PstS1.IgA	Plasma.Pre.PstS1.R2A	0.672	3.45306e-05	0.000372139
Plasma.Post.PstS1.IgA	Plasma.Post.GroES.IgA	0.671	3.66395e-05	0.000393244
Plasma.Post.PstS1.IgA	Plasma.Post.PstS1.R2A	0.668	4.061e-05	0.000429966
Plasma.Post.PstS1.IgG1	Plasma.Post.LAM.IgG3	0.633	0.000132331	0.00117146
Plasma.Post.PstS1.IgA	Plasma.Pre.PstS1.IgG4	0.633	0.000134049	0.001186
Plasma.Post.PstS1.IgA	Plasma.Pre.PstS1.IgG2	0.626	0.000166453	0.00143225
Plasma.Post.PstS1.IgG1	Plasma.Pre.PstS1.IgG1	0.624	0.000175023	0.00149124
Plasma.Post.PstS1.IgA	Plasma.Post.LAM.IgG3	0.611	0.000258984	0.00209819
Plasma.Post.PstS1.IgG1	Plasma.Post.PstS1.R2A	0.595	0.000417662	0.0031721
Plasma.Post.PstS1.IgA	Plasma.Post.Mpt64.IgA	0.594	0.000422422	0.0032005
Plasma.Post.PstS1.IgG1	Plasma.Post.LAM.IgG2	0.592	0.000452004	0.0034016
Plasma.Post.PstS1.IgA	Plasma.Post.PstS1.R3A	0.588	0.000505386	0.0037422
Plasma.Post.PstS1.IgG1	Plasma.Post.LAM.IgA	0.587	0.000516706	0.00380802
Plasma.Post.PstS1.IgA	Plasma.Pre.PstS1.R3A	0.579	0.000649764	0.0045941
Plasma.Post.PstS1.IgA	Plasma.Post.LAM.R2A	0.574	0.000738612	0.00511155
Plasma.Post.Mpt64.C1Q	Plasma.Pre.HspX.C1Q	0.569	0.000837965	0.00567378
Plasma.Post.PstS1.IgA	Plasma.Post.LAM.IgG2	0.567	0.000882705	0.00591535
Plasma.Post.PstS1.IgA	Plasma.Post.GroES.IgG1	0.565	0.000939149	0.00623228
Plasma.Post.PstS1.IgA	Plasma.Post.Ag85A.B.IgG1	0.564	0.000958654	0.00634291
Plasma.Post.PstS1.IgM	Plasma.Pre.LAM.ADNKA.CD107a	0.563	0.000968539	0.00639481
Plasma.Post.PstS1.IgG1	Plasma.Post.PstS1.R3A	0.563	0.000978514	0.00644979
Plasma.Post.PstS1.IgA	Plasma.Pre.PstS1.IgG1	0.56	0.00104027	0.00677983
Plasma.Post.LAM.ADNP	BAL.Pre.LAM.ADCP	0.548	0.00143074	0.00888122
Plasma.Post.PstS1.IgG1	BAL.Pre.Apa.C1Q	0.546	0.00147317	0.0090763
Plasma.Post.PstS1.IgA	Plasma.Post.PPD.IgG1	0.543	0.00160714	0.00974453
Plasma.Post.PstS1.IgG1	Plasma.Post.PstS1.IgA	0.542	0.00163831	0.00990669
Plasma.Post.PstS1.IgA	Plasma.Post.PstS1.IgG1	0.542	0.00163831	0.00990669
Plasma.Post.LAM.ADNP	Plasma.Post.PPD.ADNKA.TNFa	0.539	0.00175159	0.0104585
Plasma.Post.PstS1.IgA	Plasma.Post.GroES.R2A	0.534	0.00196169	0.0114982
Plasma.Post.PstS1.IgA	Plasma.Pre.PstS1.IgG3	0.53	0.00215316	0.0124115
Plasma.Post.PstS1.IgA	Plasma.Post.PstS1.C1Q	0.525	0.00244837	0.0138182
Plasma.Post.PstS1.IgA	Plasma.Post.Apa.IgG1	0.523	0.00251599	0.0141489
Plasma.Post.LAM.ADNP	BAL.Pre.PPD.ADNP	0.521	0.00263231	0.0147027
Plasma.Post.LAM.ADNP	Plasma.Pre.PPD.ADNP	0.518	0.00282808	0.0155631
Plasma.Post.PstS1.IgA	Plasma.Post.Ag85A.B.R2A	0.515	0.00300958	0.0164178
Plasma.Post.PstS1.IgM	Plasma.Pre.Apa.IgM	0.512	0.00325765	0.0175631
Plasma.Post.PstS1.IgA	Plasma.Post.Apa.R2A	0.509	0.00346259	0.0184646
Plasma.Post.PstS1.IgA	Plasma.Post.PPD.R2A	0.508	0.00352315	0.0187365
Plasma.Post.PstS1.IgG1	BAL.Pre.PPD.IgA	0.507	0.00358462	0.0189925
Plasma.Post.Mpt64.C1Q	Plasma.Post.HspX.IgM	0.506	0.00364701	0.019232
Plasma.Post.PstS1.IgA	Plasma.Pre.LAM.IgG1	0.505	0.00377459	0.0197981
Plasma.Post.PstS1.IgA	Plasma.Pre.LAM.R2A	0.505	0.00374234	0.0196883
Plasma.Post.PstS1.IgG1	Plasma.Post.PstS1.C1Q	0.501	0.00407576	0.0211092
Plasma.Post.LAM.ADNP	Plasma.Post.Mpt64.C1Q	-0.503	0.00393945	0.0205254
Plasma.Post.Mpt64.C1Q	Plasma.Post.LAM.ADNP	-0.503	0.00393945	0.0205254
Plasma.Post.Mpt64.C1Q	Plasma.Post.PPD.ADNKA.TNFa	-0.52	0.0027043	0.0150245
Plasma.Post.LAM.ADNP	Plasma.Pre.HspX.C1Q	-0.575	0.000723102	0.00502865
Plasma.Post.LAM.ADNP	Plasma.Pre.Mpt64.C1Q	-0.663	4.83225e-05	0.000498812
